# Supplementary material for: PIKAChU: a Python-based informatics kit for analysing chemical units
Source: J Cheminform. 2022 Jun 7;14:34. doi: 10.1186/s13321-022-00616-5 (PMC9172152; doi:10.1186/s13321-022-00616-5)
Supplement: Supplementary file 1 — Additional file 1: True failed SMILES. SMILES failed because of incorrect chemistry. [file 13321_2022_616_MOESM1_ESM.xlsx]

## Sheet: Incorrect SMILES NPAtlas
True incorrect SMILES
Double bonds adjacent to two rings
1	C[C@@H]1C[C@H]2[C@@H](C1=O)C=C[C@H]3[C@@H]2/C=C/4\C(=O)C[C@@H](C[C@@H](C3)O)OC4=O
2	CC1=C[C@@H]2[C@@]3(CC1)COC(=O)/C=C/4\CCO[C@]5([C@@H]4OC(C5O)O)/C=C/C=C\C(=O)O[C@H]6[C@]3(C7(CO7)[C@@H](C6)O2)C
3	C[C@H]1C[C@@]23C(=O)/C(=C\4/C=C/C(=C/[C@@H](C/C=C/C(=C/[C@]2(C=C1C)C)/C)O)/CO4)/C(=O)O3
4	CC[C@H]1C[C@]23OC(=O)/C(=C4\C=C/C(=C/CC/C(C)=C/C(C(=O)O)=C/[C@@]2(C)C=C1C)CO4)C3=O
5	C/C=C(\C)/[C@@H]1[C@H]([C@@H]([C@H]([C@@]2(O1)C[C@@H]3C[C@H](O2)C/C=C(/C[C@H](/C=C/C=C/4\COC5[C@@]4([C@@H](C=C([C@H]5O)C)C(=O)O3)O)C)\C)O)OC(=O)C(C)C)C
6	C/C=C(\C)/[C@@H]1[C@H](C[C@H]([C@@]2(O1)C[C@@H]3C[C@H](O2)C/C=C(/C[C@H](/C=C/C=C/4\C(OC5[C@@]4([C@@H](C=C([C@H]5OC)C)C(=O)O3)O)OC)C)\C)O)C
7	C/C=C(\C)/[C@@H]1[C@H](C([C@H]([C@@]2(O1)C[C@@H]3C[C@H](O2)C/C=C(/C([C@H](/C=C/C=C/4\CO[C@H]5[C@@]4(C(C=C([C@H]5O)C)C(=O)O3)O)C)OC(=O)C(C)C)\C)O)OC(=O)C(C)C)C
8	C[C@H]1C[C@@]23C(=O)/C(=C\4/C=C/C(=C/CC/C=C/C(=C/[C@]2(C=C1C)C)/C)/CO4)/C(=O)O3
9	C[C@@H]\1C/C(=C/C[C@@H]2C[C@@H](C[C@@]3(O2)C[C@@H]([C@@H]([C@H](O3)/C(=C/C(C)C)/C)C)O)OC(=O)[C@@H]4C=C([C@H]([C@@H]5[C@]4(/C(=C/C=C1)/CO5)O)O)C)/C
10	CC[C@@H]1[C@H](CC[C@@]2(O1)C[C@@H]3C[C@H](O2)C/C=C(/C[C@H](/C=C/C=C/4\CO[C@H]5[C@@]4([C@@H](C=C([C@H]5O)COC(=O)/C(=C/C)/C)C(=O)O3)O)C)\C)C
11	C/C=C(\C)/[C@@H]1[C@H](CC[C@@]2(O1)C[C@@H]3C[C@H](O2)C/C=C(/C([C@H](/C=C/C=C/4\CO[C@H]5[C@@]4(C(C=C([C@H]5O)C)C(=O)O3)O)C)OC(=O)C(C)C)\C)C
12	CC[C@H](C)[C@@H]1[C@H](C=C[C@@]2(O1)C[C@@H]3C[C@H](O2)C/C=C(/[C@H]([C@H](/C=C/C=C/4\CO[C@H]5[C@@]4([C@@H](C=C([C@H]5OC)C)C(=O)O3)O)C)O[C@H]6C[C@@H]([C@H]([C@@H](O6)C)O[C@H]7C[C@@H]([C@H]([C@@H](O7)C)O)OC)OC)\C)C
13	CC[C@H](C)[C@@H]1[C@H]([C@H](C[C@@]2(O1)C[C@@H]3C[C@H](O2)C/C=C(/[C@H]([C@H](/C=C/C=C/4\CO[C@H]5[C@@]4([C@@H](C=C([C@H]5O)C)C(=O)O3)O)C)O[C@H]6C[C@@H]([C@H]([C@@H](O6)C)O[C@H]7C[C@@H]([C@H]([C@@H](O7)C)O)OC)OC)\C)O)C
14	C[C@H]1CC[C@]2(C[C@@H]3C[C@H](O2)C/C=C(/C[C@H](/C=C/C=C/4\CO[C@H]5[C@@]4([C@@H](C=C([C@H]5OC)CO)C(=O)O3)O)C)\C)O[C@@H]1C
15	C[C@H]1CC[C@]2(C[C@@H]3C[C@H](O2)C/C=C(/C[C@H](/C=C/C=C/4\CO[C@H]5[C@@]4([C@@H](C=C([C@H]5O)CO)C(=O)O3)O)C)\C)O[C@@H]1C
16	C/C=C(\C)/C(=O)OCC1=C[C@H]2C(=O)O[C@H]3C[C@@H](C/C=C(/C[C@H](/C=C/C=C\4/[C@@]2([C@@H]([C@@H]1O)OC4)O)C)\C)O[C@]5(C3)CC[C@@H]([C@H](O5)C)C
17	C/C=C(\C)/[C@@H]1[C@H](C[C@H]([C@@]2(O1)C[C@@H]3C[C@H](O2)C/C=C(/C[C@H](/C=C/C=C/4\COC5[C@@]4([C@@H](C=C([C@H]5O)COC(=O)CC6=COC=C6)C(=O)O3)O)C)\C)O)C
18	C/C=C(\C)/[C@@H]1[C@H](C[C@H]([C@@]2(O1)C[C@@H]3C[C@H](O2)C/C=C(/C[C@H](/C=C/C=C/4\COC5[C@@]4([C@@H](C=C([C@H]5O)COC(=O)C=C(C)C)C(=O)O3)O)C)\C)O)C
19	CC[C@@H]1[C@H](CC[C@@]2(O1)C[C@@H]3C[C@H](O2)C/C=C(/C[C@H](/C=C/C=C/4\CO[C@H]5[C@@]4([C@@H](C=C([C@H]5O)COC(=O)CC)C(=O)O3)O)C)\C)C
20	C/C=C(\C)/[C@@H]1[C@H](C[C@H]([C@@]2(O1)C[C@@H]3C[C@H](O2)C/C=C(/C[C@H](/C=C/C=C/4\COC5[C@@]4([C@@H](C=C([C@H]5O)COC(=O)CC(C)C)C(=O)O3)O)C)\C)O)C
21	C[C@@H]\1C/C(=C/C[C@@H]2C[C@@H](C[C@@]3(O2)C[C@@H]([C@@H]([C@H](O3)/C(=C/C(C)C)/C)C)O)OC(=O)[C@@H]4C=C([C@H]([C@@H]5[C@]4(/C(=C/C=C1)/C(=O)O5)O)O)C)/C
22	CC[C@@H]1[C@H](CC[C@@]2(O1)C[C@@H]3C[C@H](O2)C/C=C(/C[C@H](/C=C/C=C/4\CO[C@H]5[C@@]4([C@@H](C=C([C@H]5OC)CO)C(=O)O3)O)C)\C)C
23	CC[C@@H]1[C@H](CC[C@@]2(O1)C[C@@H]3C[C@H](O2)C/C=C(/C[C@H](/C=C/C=C/4\CO[C@H]5[C@@]4([C@@H](C=C([C@H]5O)CO)C(=O)O3)O)C)\C)C
24	CC[C@H](C)[C@H]1[C@H](CC[C@@]2(O1)C[C@@H]3C[C@H](O2)C/C=C(/[C@H]([C@H](/C=C/C=C/4\CO[C@H]5[C@@]4([C@@H](C=C([C@H]5O)C)C(=O)O3)O)C)O[C@H]6C[C@@H]([C@H]([C@@H](O6)C)O[C@H]7C[C@@H]([C@H]([C@@H](O7)C)O)OC)OC)\C)C
25	C/C=C(\C)/[C@@H]1[C@H]([C@H](C[C@@]2(O1)C[C@@H]3C[C@H](O2)C/C=C(/C[C@H](/C=C/C=C/4\CO[C@H]5[C@@]4([C@@H](C=C([C@H]5O)C)C(=O)O3)O)C)\C)O)C
26	C/C=C(\C)/[C@@H]1[C@H](C[C@H]([C@@]2(O1)C[C@@H]3C[C@H](O2)CC=C([C@@H]([C@H](/C=C/C=C/4\CO[C@H]5[C@@]4([C@@H](C=C([C@H]5O)C)C(=O)O3)O)C)OC(=O)C(C)C)C)O)C
27	CC1CC23C(/C=C/C=C(/C(C4C(OC5(C4=O)CC(C(=CC5(/C=C/C(C6C(OC7(C6=O)CC(C(=CC7(/C=C/C=C(/C(C8C(OC9(C8=O)CC(C(=CC9(/C=C/C(C(C2=O)C(O3)[O-])O)C)C=O)C)[O-])O)\C)C)CO[C@@H]2[C@@H]([C@H]([C@H]([C@H](O2)CO)O)O)O)C)[O-])O)C)C=O)C)[O-])O)\C)C=C1CO[C@@H]1[C@@H]([C@H]([C@H]([C@H](O1)CO)O)O)O
28	CCC(=O)OCC1=C[C@H]2C(=O)O[C@H]3C[C@@H](C/C=C(/C[C@H](/C=C/C=C\4/[C@@]2([C@@H]([C@@H]1O)OC4)O)C)\C)O[C@]5(C3)CC[C@@H]([C@H](O5)C)C
29	C/C=C(\C)/[C@@H]1[C@H]([C@H](C[C@@]2(O1)C[C@@H]3C[C@H](O2)C/C=C(/C[C@H](/C=C/C=C/4\CO[C@H]5[C@@]4([C@@H](C=C([C@H]5OC)C)C(=O)O3)O)C)\C)O)C
30	CC[C@@H]1[C@H](CC[C@@]2(O1)C[C@@H]3C[C@H](O2)C/C=C(/C[C@H](/C=C/C=C/4\CO[C@H]5[C@@]4([C@@H](C=C(C5=O)C)C(=O)O3)O)C)\C)C
31	C[C@H]1CC[C@]2(C[C@@H]3C[C@H](O2)C/C=C(/C[C@H](/C=C/C=C/4\CO[C@H]5[C@@]4([C@@H](C=C(C5=O)C)C(=O)O3)O)C)\C)O[C@@H]1C
32	CCC1=C[C@H]2C(=O)O[C@H]3C[C@@H](C/C=C(/[C@H]([C@H](/C=C/C=C\4/[C@@]2([C@@H]([C@H]1O)OC4)O)C)O[C@H]5C[C@@H]([C@H]([C@@H](O5)C)O[C@H]6C[C@@H]([C@H]([C@@H](O6)C)O)OC)OC)\C)O[C@]7(C3)CC[C@@H]([C@H](O7)C)C
33	CC[C@H]1/C=C/C=C/2\CO[C@H]3[C@@]2([C@@H](C=C([C@@H]3O)C)C(=O)O[C@H]4C[C@@H](C/C=C(/[C@H]1O[C@H]5C[C@@H]([C@H]([C@@H](O5)C)O[C@H]6C[C@@H]([C@H]([C@@H](O6)C)O)OC)OC)\C)O[C@]7(C4)CC[C@@H]([C@H](O7)C)C)O
Cis/trans bonds flipped after application of K&K layout algorithm
1	C[C@@H]1CCCC[C@H](C[C@H](C[C@@H](OC(=O)C[C@]2(C[C@@H]([C@@H]([C@H](O2)[C@@H]([C@H]([C@@H](/C=C\C=C(\[C@@H]([C@H]([C@@H](C[C@@H]([C@H](CC[C@@H](C[C@H](C[C@H](/C=C/C=C\C[C@H](CC(=O)C[C@@H](/C=C/C=C\C=C/C[C@H](C[C@@H](CC1)O)O)O)O)O)O)O)C)O)O)C)O)/C)C)O)C)C)O)O)/C=C/C=C/[C@H](C)CC[C@H](C3=C(C(=CC(=C3SC)O)O)O)OC)O)O
2	C[C@H]1CCCC[C@@H](C[C@@H](C[C@@H](OC(=O)C[C@]2(C[C@@H]([C@@H]([C@H](O2)[C@H]([C@@H]([C@H](/C=C\C=C(\[C@H]([C@@H]([C@@H](C[C@H]([C@H](CC[C@@H](C[C@H](C[C@@H](/C=C/C=C\C[C@H](CC(=O)C[C@H](/C=C/C=C\C=C/C[C@@H](C[C@@H](CC1)O)O)O)O)O)O)O)C)O)O)C)O)/C)C)O)C)C)O)O)/C=C/C=C/[C@H](C)CC[C@H](C3=C(C(=O)C=C(C3=O)O)SC)OC)O)O
3	CO[C@H]1C[C@@H]2CC=C[C@@H](C[C@@H](O[C@H]3OC[C@H](O)[C@@H](OC)[C@H]3OC)C/C=C(C)\C=C\C(=O)O[C@H]([C@@H](C)[C@@H](O)[C@@H](C)CC[C@H]3C[C@H](OC)C[C@H](C)O3)[C@@H](C)[C@H](O)C[C@H](O)C[C@@H](OC)C[C@@H]3CC=C[C@@H](C[C@@H](O[C@H]4OC[C@H](O)[C@@H](OC)[C@H]4OC)C/C=C(C)/C=C\C(=O)O[C@H]([C@@H](C)[C@@H](O)[C@@H](C)CC[C@H]4C[C@H](OC)C[C@H](C)O4)[C@@H](C)[C@H](O)C[C@H](O)C1C)O3)O2
4	CO[C@@H]1C[C@H](C)O[C@@H](CC[C@H](C)[C@H](O)[C@H](C)C2OC(=O)/C=C/C(C)=C/C[C@@H](O)C[C@H]3C=CC[C@H](C[C@@H](OC)[C@H](C)[C@H](O)C[C@H](O)[C@@H](C)C([C@@H](C)[C@@H](O)[C@@H](C)CC[C@H]4C[C@H](OC)C[C@H](C)O4)OC(=O)/C=C/C(C)=C/C[C@@H](O)C[C@H]4C=CC[C@H](C[C@@H](OC)[C@H](C)[C@H](O)C[C@H](O)[C@H]2C)O4)O3)C1
Isotope information missing
1	CC/C=C(\C)/[C@H]([C@@H](C)[C@H](C[13C@H]1C(=C[C@H]2[13CH2][C@H](C[C@H]([C@@H]2[C@@]1(C)C(=O)C[13CH2]O)C)C)C)O[C@H]3[C@@H]([C@H]([C@@H]([C@H](O3)CO)O)O)O)O
False incorrect SMILES
1	CC(C)C/C=C/C=C\C(=O)N[C@@H](CC(N)=O)C(=O)N[C@@H]1C(=O)N[C@H](C2=CC=C(O)C=C2)C(=O)N[C@H](CCCN)C(=O)N[C@H]([C@@H](C)O)C(=O)N[C@@H](C2=CC=C(O)C=C2)C(=O)N[C@H](C2=CC=C(O)C=C2)C(=O)N[C@@H]([C@H](C)O)C(=O)N[C@@H](CC2=CC=CC=C2)C(=O)N[C@H](CCCN)C(=O)N[C@@H](C2=CC=C(O[C@H]3O[C@H](CO)[C@@H](O)[C@H](O)[C@@H]3O[C@H]3O[C@H](CO)[C@@H](O)[C@H](O)[C@@H]3O)C=C2)C(=O)N[C@H]([C@@H](C)O)C(=O)N[C@@H](C2=CC=C(O)C=C2)C…

## Sheet: Failed SMILES NPAtlas
True failed SMILES
PIKAChU unable to correctly draw a stereobond in a ring
1	C/C=C/C1=C(COC1=O)/C=C/C(C)O
2	COC\1=N/C(=C\C2=CC=CC=C2)/C(=O)N/C1=C\C3=CC=CC=C3
3	COC1=CC=C(C=C1)/C=C\2/C(=N/C(=C\C3=CC=C(C=C3)O)/C(=O)N2)OC
4	C/C=C/C1=C(C(=O)[C@@]2(C1)C[C@H](C(=O)O2)O)/C=C/C (this one can be fixed easily)
5	CC1=NC(=C(N(C1=O)O)CC2=CNC3=C2C=CC=C3/C=C/C(=C)C)OC.CC1=NC(=C(N(C1=O)O)CC2=CNC3=C2C=CC=C3/C=C/C(=C)C)OC.CC1=NC(=C(N(C1=O)O)CC2=CNC3=C2C=CC=C3/C=C/C(=C)C)OC.[Fe]
6	C[C@H]1C[C@@H]([C@@H]([C@@H]2[C@@H]1[C@]\3([C@@H](C=C2)/C(=C\C[C@@H](/C(=C/[C@@H]4[C@H](CC(=CC45C(=O)/C(=C3\O)/C(=O)O5)C=O)O)/C)O[C@H]6C[C@]([C@H]([C@H](O6)C)NC(=O)OC)(C)[N+](=O)[O-])/C)C)O[C@H]7C[C@H]([C@H]([C@@H](O7)C)OC(=O)C)O[C@H]8CC[C@H]([C@@H](O8)C)O[C@H]9C[C@H]([C@H]([C@@H](O9)C)O[C@H]1CC[C@H]([C@@H](O1)C)O)O)C
7	C[C@H]1C[C@@H]([C@@H]([C@@H]2[C@@H]1[C@]\3([C@@H](C=C2)/C(=C/C[C@@H](/C(=C/[C@@H]4C=C([C@@H](C[C@@]45C(=O)/C(=C3\O)/C(=O)O5)C)CO)/C)O[C@H]6C[C@]([C@H]([C@H](O6)C)NC(=O)OC)(C)[N+](=O)[O-])/C)C)O[C@H]7C[C@H]([C@H]([C@@H](O7)C)O)O[C@H]8CC(C([C@@H](O8)C)O[C@@H]9C[C@H]([C@H]([C@@H](O9)C)OC)O)O[C@H]1C[C@@H]([C@H]([C@@H](O1)C)O)O)C
SMILES failed because of incorrect chemistry
Nitrogen with valency of 5
1	C/C=C\[C@H]1C[C@H]2C(=O)O[C@H](C)[C@@H](NC(=O)[C@H](CC3C[C@H]3[NH2+2]([O-])[O-])NC(=O)c3ccc(Cl)n3O)C(=O)NC([C@H](C)c3ccccc3)C(=O)NC(CC3C[C@H]3[NH2+2]([O-])[O-])C(=O)N[C@@H]([C@H](C)c3ccccc3)C(=O)NC([C@@H](C)CC)C(=O)N2C1

## Sheet: Incorrect SMILES ChemBL
Original SMILES	Canonical RDKit SMILES original	Canonical RDKit SMILES PIKAChU
[K]	[K]	[KH]
[C]	[C]	C
[S]	[S]	S
[Ra]	[Ra]	[RaH2]
[Cs]	[Cs]	[CsH]
[Rb]	[Rb]	[RbH]
[OH]	[OH]	O
[Ba]	[Ba]	[BaH2]
[N]=O	[N]=O	N=O
[81Kr]	[81Kr]	[Kr]
[18FH]	[18FH]	F
[82Rb]	[82Rb]	[RbH]
[129Xe]	[129Xe]	[Xe]
[127Xe]	[127Xe]	[Xe]
[133Xe]	[133Xe]	[Xe]
[13NH3]	[13NH3]	N
[123IH]	[123IH]	I
[15OH2]	[15OH2]	O
[223Ra]	[223Ra]	[RaH2]
[76BrH]	[76BrH]	Br
[131Cs]	[131Cs]	[CsH]
[125IH]	[125IH]	I
O=[PH2]O	O=[PH2]O	O=PO
[85SrH2]	[85SrH2]	[SrH2]
N[14C](N)=O	N[14C](N)=O	NC(N)=O
N[13C](N)=O	N[13C](N)=O	NC(N)=O
[11C-]#[O+]	[11C-]#[O+]	[C-]#[O+]
C[11C](=O)O	C[11C](=O)O	CC(=O)O
[18F-].[Na+]	[18F-].[Na+]	[F-].[Na+]
[42K+].[Cl-]	[42K+].[Cl-]	[Cl-].[K+]
[123I-].[Na+]	[123I-].[Na+]	[I-].[Na+]
[131I-].[Na+]	[131I-].[Na+]	[I-].[Na+]
[82Rb+].[Cl-]	[82Rb+].[Cl-]	[Cl-].[Rb+]
OCC(S)CS.[Bi]	OCC(S)CS.[Bi]	OCC(S)CS.[BiH3]
[22Na+].[Cl-]	[22Na+].[Cl-]	[Cl-].[Na+]
[125I-].[Na+]	[125I-].[Na+]	[I-].[Na+]
[124I-].[Na+]	[124I-].[Na+]	[I-].[Na+]
[11CH3]SC(=N)N	[11CH3]SC(=N)N	CSC(=N)N
CC1(C)CC=CN1[O]	CC1(C)CC=CN1[O]	CC1(C)CC=CN1O
Oc1ccc([125I])cc1	Oc1ccc([125I])cc1	Oc1ccc(I)cc1
Oc1cccc([125I])c1	Oc1cccc([125I])c1	Oc1cccc(I)c1
Nc1ccc([125I])cc1	Nc1ccc([125I])cc1	Nc1ccc(I)cc1
N[11C](=O)c1cnccn1	N[11C](=O)c1cnccn1	NC(=O)c1cnccn1
Cl.NCCCC[C@H](N)CS	Cl.NCCCC[C@H](N)CS	Cl.NCCCC[C@@H](N)CS
NN[14C](=O)c1ccncc1	NN[14C](=O)c1ccncc1	NNC(=O)c1ccncc1
NN[11C](=O)c1ccncc1	NN[11C](=O)c1ccncc1	NNC(=O)c1ccncc1
F[14C](F)(F)C(Cl)Br	F[14C](F)(F)C(Cl)Br	FC(F)(F)C(Cl)Br
Cc1nnc(CCC[18F])nn1	Cc1nnc(CCC[18F])nn1	Cc1nnc(CCCF)nn1
O=[32PH]([O-])O.[K+]	O=[32PH]([O-])O.[K+]	O=[PH]([O-])O.[K+]
CC1(C)CCC(C)(C)N1[O]	CC1(C)CCC(C)(C)N1[O]	CC1(C)CCC(C)(C)N1O
Cl.N[C@@H](CS)C(=O)O	Cl.N[C@@H](CS)C(=O)O	Cl.N[C@H](CS)C(=O)O
[89Sr+2].[Cl-].[Cl-]	[89Sr+2].[Cl-].[Cl-]	[Cl-].[Cl-].[Sr+2]
CC([11CH3])(N)C(=O)O	CC([11CH3])(N)C(=O)O	CC(C)(N)C(=O)O
[85Sr+2].[Cl-].[Cl-]	[85Sr+2].[Cl-].[Cl-]	[Cl-].[Cl-].[Sr+2]
C[11C](=O)[O-].[Na+]	C[11C](=O)[O-].[Na+]	CC(=O)[O-].[Na+]
[47Ca+2].[Cl-].[Cl-]	[47Ca+2].[Cl-].[Cl-]	[Ca+2].[Cl-].[Cl-]
[45Ca+2].[Cl-].[Cl-]	[45Ca+2].[Cl-].[Cl-]	[Ca+2].[Cl-].[Cl-]
C[N+](C)(C)CCOC[18F]	C[N+](C)(C)CCOC[18F]	C[N+](C)(C)CCOCF
N=[11C](N)NCCc1ccccc1	N=[11C](N)NCCc1ccccc1	N=C(N)NCCc1ccccc1
c1ccc(C2NCC[35S]2)cc1	c1ccc(C2NCC[35S]2)cc1	c1ccc(C2NCCS2)cc1
CC1(C)CCCC(C)(C)N1[O]	CC1(C)CCCC(C)(C)N1[O]	CC1(C)CCCC(C)(C)N1O
Cl.N[C@@H](CCl)C(=O)O	Cl.N[C@@H](CCl)C(=O)O	Cl.N[C@H](CCl)C(=O)O
O=C(O)c1ccc([18F])cc1	O=C(O)c1ccc([18F])cc1	O=C(O)c1ccc(F)cc1
[223Ra+2].[Cl-].[Cl-]	[223Ra+2].[Cl-].[Cl-]	[Cl-].[Cl-].[Ra+2]
Cl.N[14CH2]CC[14CH2]N	Cl.N[14CH2]CC[14CH2]N	Cl.NCCCCN
N#CC[14C](=O)c1ccccc1	N#CC[14C](=O)c1ccccc1	N#CCC(=O)c1ccccc1
N#CC[14CH](O)c1ccccc1	N#CC[14CH](O)c1ccccc1	N#CCC(O)c1ccccc1
CSCCC1NC(=O)N[11C]1=O	CSCCC1NC(=O)N[11C]1=O	CSCCC1NC(=O)NC1=O
[CH2]c1c[nH]c2ccccc12	[CH2]c1c[nH]c2ccccc12	Cc1c[nH]c2ccccc12
C[N+](C)(C)CCOCC[18F]	C[N+](C)(C)CCOCC[18F]	C[N+](C)(C)CCOCCF
N=[11C](N)NCCc1ccccc1F	N=[11C](N)NCCc1ccccc1F	N=C(N)NCCc1ccccc1F
CC(N)(C[18F])C(=O)O.Cl	CC(N)(C[18F])C(=O)O.Cl	CC(N)(CF)C(=O)O.Cl
O=C(O)Cn1cc([123I])nn1	O=C(O)Cn1cc([123I])nn1	O=C(O)Cn1cc(I)nn1
Cl.NCCCC[C@H](N)C(=O)O	Cl.NCCCC[C@H](N)C(=O)O	Cl.NCCCC[C@@H](N)C(=O)O
CSCC[C@H](N)[11C](=O)O	CSCC[C@H](N)[11C](=O)O	CSCC[C@H](N)C(=O)O
NCc1ccc(CN)c([125I])c1	NCc1ccc(CN)c([125I])c1	NCc1ccc(CN)c(I)c1
O=[11C](O)C(O)c1ccccc1	O=[11C](O)C(O)c1ccccc1	O=C(O)C(O)c1ccccc1
N=C(N)NCc1cccc([18F])c1	N=C(N)NCc1cccc([18F])c1	N=C(N)NCc1cccc(F)c1
CNC(C)(C[18F])C(=O)O.Cl	CNC(C)(C[18F])C(=O)O.Cl	CNC(C)(CF)C(=O)O.Cl
CC1(C)CC(N)C(C)(C)N1[O]	CC1(C)CC(N)C(C)(C)N1[O]	CC1(C)CC(N)C(C)(C)N1O
CC1(C)CC(O)C(C)(C)N1[O]	CC1(C)CC(O)C(C)(C)N1[O]	CC1(C)CC(O)C(C)(C)N1O
C[75Se]CC[C@H](N)C(=O)O	C[75Se]CC[C@H](N)C(=O)O	C[Se]CC[C@H](N)C(=O)O
N=C(N)NCc1ccc([18F])cc1	N=C(N)NCc1ccc([18F])cc1	N=C(N)NCc1ccc(F)cc1
CN([11CH3])C(=N)NC(=N)N	CN([11CH3])C(=N)NC(=N)N	CN(C)C(=N)NC(=N)N
COc1ccc(C(O)[11C]#N)cc1	COc1ccc(C(O)[11C]#N)cc1	COc1ccc(C(O)C#N)cc1
CCC1(CC)NC(=O)N[11C]1=O	CCC1(CC)NC(=O)N[11C]1=O	CCC1(CC)NC(=O)NC1=O
[CH]=CCc1c[nH]c2ccccc12	[CH]=CCc1c[nH]c2ccccc12	C=CCc1c[nH]c2ccccc12
N=[11C](N)NCCc1cccc(I)c1	N=[11C](N)NCCc1cccc(I)c1	N=C(N)NCCc1cccc(I)c1
N=[11C](N)NCCc1cccc(F)c1	N=[11C](N)NCCc1cccc(F)c1	N=C(N)NCCc1cccc(F)c1
N=[11C](N)NCCc1ccc(F)cc1	N=[11C](N)NCCc1ccc(F)cc1	N=C(N)NCCc1ccc(F)cc1
N=[11C](N)NCCc1ccc(O)cc1	N=[11C](N)NCCc1ccc(O)cc1	N=C(N)NCCc1ccc(O)cc1
N=[11C](N)NCCc1cccc(O)c1	N=[11C](N)NCCc1cccc(O)c1	N=C(N)NCCc1cccc(O)c1
N=[11C](N)NCCc1ccc(I)cc1	N=[11C](N)NCCc1ccc(I)cc1	N=C(N)NCCc1ccc(I)cc1
[14CH3]n1cnc2c(Cl)ncnc21	[14CH3]n1cnc2c(Cl)ncnc21	Cn1cnc2c(Cl)ncnc21
[14CH3]n1cnc2ncnc(Cl)c21	[14CH3]n1cnc2ncnc(Cl)c21	Cn1cnc2ncnc(Cl)c21
Cc1cc(N)nc(CC(C)[18F])c1	Cc1cc(N)nc(CC(C)[18F])c1	Cc1cc(N)nc(CC(C)F)c1
N=C(N)NCc1cccc([125I])c1	N=C(N)NCc1cccc([125I])c1	N=C(N)NCc1cccc(I)c1
[18F]c1ccc(CC2CCNCC2)cc1	[18F]c1ccc(CC2CCNCC2)cc1	Fc1ccc(CC2CCNCC2)cc1
CC1(C)CC(N)CC(C)(C)N1[O]	CC1(C)CC(N)CC(C)(C)N1[O]	CC1(C)CC(N)CC(C)(C)N1O
CC1(C)CC(O)CC(C)(C)N1[O]	CC1(C)CC(O)CC(C)(C)N1[O]	CC1(C)CC(O)CC(C)(C)N1O
CC1(C)CC(CN)C(C)(C)N1[O]	CC1(C)CC(CN)C(C)(C)N1[O]	CC1(C)CC(CN)C(C)(C)N1O
CC1(C)CC(CO)C(C)(C)N1[O]	CC1(C)CC(CO)C(C)(C)N1[O]	CC1(C)CC(CO)C(C)(C)N1O
CC1(C)CC(=O)C(C)(C)N1[O]	CC1(C)CC(=O)C(C)(C)N1[O]	CC1(C)CC(=O)C(C)(C)N1O
CC(=O)OC1CCN(CC[18F])CC1	CC(=O)OC1CCN(CC[18F])CC1	CC(=O)OC1CCN(CCF)CC1
N=C(N)NCc1cccc([123I])c1	N=C(N)NCc1cccc([123I])c1	N=C(N)NCc1cccc(I)c1
N=C(N)NCc1cccc([131I])c1	N=C(N)NCc1cccc([131I])c1	N=C(N)NCc1cccc(I)c1
[11CH3]SCC[C@H](N)C(=O)O	[11CH3]SCC[C@H](N)C(=O)O	CSCC[C@H](N)C(=O)O
CC(=O)OC1CCN([11CH3])CC1	CC(=O)OC1CCN([11CH3])CC1	CC(=O)OC1CCN(C)CC1
CO[P@@]1OCC2CCC[C@@H]2O1	CO[P@@]1OCC2CCC[C@@H]2O1	CO[P@]1OCC2CCC[C@@H]2O1
[11CH3]C(N)C(=O)CCC(=O)O	[11CH3]C(N)C(=O)CCC(=O)O	CC(N)C(=O)CCC(=O)O
CCO[11C](=O)C(O)c1ccccc1	CCO[11C](=O)C(O)c1ccccc1	CCOC(=O)C(O)c1ccccc1
O=C(O)C[14C](=O)c1ccccc1	O=C(O)C[14C](=O)c1ccccc1	O=C(O)CC(=O)c1ccccc1
O=[11C](O)C(O)c1ccccc1Cl	O=[11C](O)C(O)c1ccccc1Cl	O=C(O)C(O)c1ccccc1Cl
N=[14C](N)N1CCc2ccccc2C1	N=[14C](N)N1CCc2ccccc2C1	N=C(N)N1CCc2ccccc2C1
N=[11C](N)NCCc1cc(O)ccc1F	N=[11C](N)NCCc1cc(O)ccc1F	N=C(N)NCCc1cc(O)ccc1F
NCC(O)c1cc(O)c(O)cc1[18F]	NCC(O)c1cc(O)c(O)cc1[18F]	NCC(O)c1cc(O)c(O)cc1F
COc1ccc(CCN[11C](=N)N)cc1	COc1ccc(CCN[11C](=N)N)cc1	COc1ccc(CCNC(=N)N)cc1
NC1(C(=O)O)CC(=C[123I])C1	NC1(C(=O)O)CC(=C[123I])C1	NC1(C(=O)O)CC(=CI)C1
CC1(C)C=C(CO)C(C)(C)N1[O]	CC1(C)C=C(CO)C(C)(C)N1[O]	CC1(C)C=C(CO)C(C)(C)N1O
CC1(C)CC(=O)CC(C)(C)N1[O]	CC1(C)CC(=O)CC(C)(C)N1[O]	CC1(C)CC(=O)CC(C)(C)N1O
C[C@](N)(C[18F])C(=O)O.Cl	C[C@](N)(C[18F])C(=O)O.Cl	C[C@](N)(CF)C(=O)O.Cl
CC(=O)OCC1CCN(CC[18F])CC1	CC(=O)OCC1CCN(CC[18F])CC1	CC(=O)OCC1CCN(CCF)CC1
O=C(O)C(S)C(S)C(=O)O.[As]	O=C(O)C(S)C(S)C(=O)O.[As]	O=C(O)C(S)C(S)C(=O)O.[AsH3]
CCC(=O)OC1CCN([11CH3])CC1	CCC(=O)OC1CCN([11CH3])CC1	CCC(=O)OC1CCN(C)CC1
O=C(O)CN[14C](=O)c1ccccc1	O=C(O)CN[14C](=O)c1ccccc1	O=C(O)CNC(=O)c1ccccc1
N#[11C]C(O)c1ccc(O)c(O)c1	N#[11C]C(O)c1ccc(O)c(O)c1	N#CC(O)c1ccc(O)c(O)c1
Cc1cccc(C(O)[11C](=O)O)c1	Cc1cccc(C(O)[11C](=O)O)c1	Cc1cccc(C(O)C(=O)O)c1
CCCC1(CCC)NC(=O)N[11C]1=O	CCCC1(CCC)NC(=O)N[11C]1=O	CCCC1(CCC)NC(=O)NC1=O
[14CH3]SCC[C@@H](N)C(=O)O	[14CH3]SCC[C@@H](N)C(=O)O	CSCC[C@@H](N)C(=O)O
C[C@@](N)(C[18F])C(=O)O.Cl	C[C@@](N)(C[18F])C(=O)O.Cl	C[C@@](N)(CF)C(=O)O.Cl
[18F]c1ncccc1OC[C@@H]1CCN1	[18F]c1ncccc1OC[C@@H]1CCN1	Fc1ncccc1OC[C@@H]1CCN1
CN[C@](C)(C[18F])C(=O)O.Cl	CN[C@](C)(C[18F])C(=O)O.Cl	CN[C@](C)(CF)C(=O)O.Cl
CC1(C)C=C(C=O)C(C)(C)N1[O]	CC1(C)C=C(C=O)C(C)(C)N1[O]	CC1(C)C=C(C=O)C(C)(C)N1O
C[N+](C)([11CH3])CCO.[Cl-]	C[N+](C)([11CH3])CCO.[Cl-]	C[N+](C)(C)CCO.[Cl-]
O=C(O)CCSCCCCCCCCCCCC[18F]	O=C(O)CCSCCCCCCCCCCCC[18F]	O=C(O)CCSCCCCCCCCCCCCF
O=[11C](O)C(O)c1ccc(Cl)cc1	O=[11C](O)C(O)c1ccc(Cl)cc1	O=C(O)C(O)c1ccc(Cl)cc1
Br.NCCc1cc(O)c(O)cc1[123I]	Br.NCCc1cc(O)c(O)cc1[123I]	Br.NCCc1cc(O)c(O)cc1I
O=C1N[11C](=O)C2(CCCCC2)N1	O=C1N[11C](=O)C2(CCCCC2)N1	O=C1NC(=O)C2(CCCCC2)N1
Br.NCCc1cc(O)c(O)cc1[131I]	Br.NCCc1cc(O)c(O)cc1[131I]	Br.NCCc1cc(O)c(O)cc1I
[CH]=CCc1c[nH]c2ccc(F)cc12	[CH]=CCc1c[nH]c2ccc(F)cc12	C=CCc1c[nH]c2ccc(F)cc12
CC1(C)c2ccccc2C(C)(C)N1[O]	CC1(C)c2ccccc2C(C)(C)N1[O]	CC1(C)c2ccccc2C(C)(C)N1O
CC(C)(C)N([O])C(O)c1ccccc1	CC(C)(C)N([O])C(O)c1ccccc1	CC(C)(C)N(O)C(O)c1ccccc1
N=[11C](N)NCCc1ccc(F)c(O)c1	N=[11C](N)NCCc1ccc(F)c(O)c1	N=C(N)NCCc1ccc(F)c(O)c1
N=[11C](N)NCC(O)c1cccc(O)c1	N=[11C](N)NCC(O)c1cccc(O)c1	N=C(N)NCC(O)c1cccc(O)c1
C[C@](N)(/C=C/[123I])C(=O)O	C[C@](N)(/C=C/[123I])C(=O)O	C[C@](N)(/C=C/I)C(=O)O
CN[C@@](C)(C[18F])C(=O)O.Cl	CN[C@@](C)(C[18F])C(=O)O.Cl	CN[C@@](C)(CF)C(=O)O.Cl
CC1(C)C=C(C=O)CC(C)(C)N1[O]	CC1(C)C=C(C=O)CC(C)(C)N1[O]	CC1(C)C=C(C=O)CC(C)(C)N1O
CCOCC1=CC(C)(C)N([O])C1(C)C	CCOCC1=CC(C)(C)N([O])C1(C)C	CCOCC1=CC(C)(C)N(O)C1(C)C
Clc1[nH]nnc1-c1nn[nH][15n]1	Clc1[nH]nnc1-c1nn[nH][15n]1	Clc1[nH]nnc1-c1nn[nH]n1
O=C(O)CCCCCCCCCCCCCCC[123I]	O=C(O)CCCCCCCCCCCCCCC[123I]	O=C(O)CCCCCCCCCCCCCCCI
CC(=O)O.NCCCC[C@H](N)C(=O)O	CC(=O)O.NCCCC[C@H](N)C(=O)O	CC(=O)O.NCCCC[C@@H](N)C(=O)O
C#CCN(C)[C@H](C[18F])CC(C)C	C#CCN(C)[C@H](C[18F])CC(C)C	C#CCN(C)[C@H](CF)CC(C)C
N=C(N)NCCc1ccc([18F])c(O)c1	N=C(N)NCCc1ccc([18F])c(O)c1	N=C(N)NCCc1ccc(F)c(O)c1
C#CCN(C)[C@H](C[19F])CC(C)C	C#CCN(C)[C@H](C[19F])CC(C)C	C#CCN(C)[C@H](CF)CC(C)C
O=C(O)C(O)[14CH](O)c1ccccc1	O=C(O)C(O)[14CH](O)c1ccccc1	O=C(O)C(O)C(O)c1ccccc1
O=C1N[11C](=O)C2(CCCCCC2)N1	O=C1N[11C](=O)C2(CCCCCC2)N1	O=C1NC(=O)C2(CCCCCC2)N1
O=C1NC(c2ccccc2)[11C](=O)N1	O=C1NC(c2ccccc2)[11C](=O)N1	O=C1NC(=O)C(c2ccccc2)N1

## Sheet: Failed SMILES ChemBL
SMILES	Error
[SeH2]	'SeH2'
[AsH3]	'AsH3'
N#C[SeH]	string index out of range
[2H]O[2H]	''
[3H]O[3H]	''
c1c[se]cn1	'SE'
Cn1ccsc1=N	'NoneType' object has no attribute 'get_contributed_electrons'
Cn1sccc1=N	'NoneType' object has no attribute 'get_contributed_electrons'
Cn1ccccc1=N	'NoneType' object has no attribute 'get_contributed_electrons'
Cn1ccncc1=N	'NoneType' object has no attribute 'get_contributed_electrons'
Cn1ccsc1=N.I	'NoneType' object has no attribute 'get_contributed_electrons'
Cn1ccc(=N)s1	'NoneType' object has no attribute 'get_contributed_electrons'
CN=c1cccccc1S	'NoneType' object has no attribute 'get_contributed_electrons'
O=c1cc(O)c1=O	'NoneType' object has no attribute 'get_contributed_electrons'
Cl.Cn1sccc1=N	'NoneType' object has no attribute 'get_contributed_electrons'
C/N=c1\ccsn1C	'NoneType' object has no attribute 'get_contributed_electrons'
Cc1cc(=N)sn1C	'NoneType' object has no attribute 'get_contributed_electrons'
C/N=c1\cnsn1C	'NoneType' object has no attribute 'get_contributed_electrons'
Cn1ccc(=N)cc1	'NoneType' object has no attribute 'get_contributed_electrons'
CN=c1ccn(C)cc1	'NoneType' object has no attribute 'get_contributed_electrons'
CCn1ccc(=N)cc1	'NoneType' object has no attribute 'get_contributed_electrons'
Cl.Cn1ccccc1=N	'NoneType' object has no attribute 'get_contributed_electrons'
Br.Cn1ccncc1=N	'NoneType' object has no attribute 'get_contributed_electrons'
C=CCn1ccccc1=N	'NoneType' object has no attribute 'get_contributed_electrons'
Cn1cc(F)ccc1=N	'NoneType' object has no attribute 'get_contributed_electrons'
Cn1c(N)cccc1=N	'NoneType' object has no attribute 'get_contributed_electrons'
Cn1c(F)cccc1=N	'NoneType' object has no attribute 'get_contributed_electrons'
CCc1c[nH]ccc1=N	'NoneType' object has no attribute 'get_contributed_electrons'
O=I(=O)c1ccccc1	list index out of range
Cn1ccc(=N)cc1.I	'NoneType' object has no attribute 'get_contributed_electrons'
Cl.Cn1ccc(=N)s1	'NoneType' object has no attribute 'get_contributed_electrons'
Cc1cc(=N)sn1C.I	'NoneType' object has no attribute 'get_contributed_electrons'
c1ccc2cccc-2cc1	aromaticity
C=CCOCC(O)C[SeH]	string index out of range
Cc1[nH]c(=N)sc1C	'NoneType' object has no attribute 'get_contributed_electrons'
C=CCOCC(S)C[SeH]	string index out of range
CN=c1ccn(C)cc1.I	'NoneType' object has no attribute 'get_contributed_electrons'
Cc1nc(=N)cc[nH]1	'NoneType' object has no attribute 'get_contributed_electrons'
[Na+].c1nc[n-]n1	'NoneType' object has no attribute 'kekulise'
Cc1ccn(C)c(=N)c1	'NoneType' object has no attribute 'get_contributed_electrons'
CC(O)Cn1ccccc1=N	'NoneType' object has no attribute 'get_contributed_electrons'
C/N=c1\ccsn1C.Cl	'NoneType' object has no attribute 'get_contributed_electrons'
C/N=c1\cnsn1C.Cl	'NoneType' object has no attribute 'get_contributed_electrons'
Cn1cccc(C#N)c1=N	'NoneType' object has no attribute 'get_contributed_electrons'
N#CCn1ccc(=N)cc1	'NoneType' object has no attribute 'get_contributed_electrons'
CCOc1cccc(=N)n1C	'NoneType' object has no attribute 'get_contributed_electrons'
Cn1cccc/c1=N\CCO	'NoneType' object has no attribute 'get_contributed_electrons'
Oc1cc2cccccc-2c1	aromaticity
O=I(=O)c1c[nH]cn1	list index out of range
O[C@H](CCl)C[SeH]	string index out of range
Cn1ccc2nccc-2c1.I	Aromatic system 0, members: N_1, C_2, C_3, C_4, N_5, C_6, C_7, C_8, C_9
Br.CCn1ccc(=N)cc1	'NoneType' object has no attribute 'get_contributed_electrons'
Cc1nc(N)[se]c1CCN	'SE'
CCCCCn1ccc(=N)cc1	'NoneType' object has no attribute 'get_contributed_electrons'
COCC/N=c1\ssnc1Cl	'NoneType' object has no attribute 'get_contributed_electrons'
Nc1ccc2n[se]nc2c1	'SE'
Cc1nnc(N)s/c1=N/O	'NoneType' object has no attribute 'get_contributed_electrons'
Oc1ccc[nH]c1=[Se]	'NoneType' object has no attribute 'get_contributed_electrons'
Br.C=CCn1ccccc1=N	'NoneType' object has no attribute 'get_contributed_electrons'
Br.Cn1cc(F)ccc1=N	'NoneType' object has no attribute 'get_contributed_electrons'
C/N=c1\cccc(F)n1C	'NoneType' object has no attribute 'get_contributed_electrons'
O=C1OI(O)c2ccccc21	list index out of range
O[C@@H](CCl)C[SeH]	string index out of range
CCc1nn(CCO)c(=N)s1	'NoneType' object has no attribute 'get_contributed_electrons'
N=c1sc2ccccc2n1CCO	'NoneType' object has no attribute 'get_contributed_electrons'
Cc1ccc(I(=O)=O)cc1	list index out of range
Clc1nssc1=Nc1nncs1	'NoneType' object has no attribute 'get_contributed_electrons'
CC(=O)N=c1nc(S)ss1	'NoneType' object has no attribute 'get_contributed_electrons'
CCCCCCn1ccc(=N)cc1	'NoneType' object has no attribute 'get_contributed_electrons'
COc1ccc2n[se]nc2c1	'SE'
Cc1ccn(C)c(=N)c1.I	'NoneType' object has no attribute 'get_contributed_electrons'
Cn1cccc/c1=N\CCO.I	'NoneType' object has no attribute 'get_contributed_electrons'
Cn1cccc(C#N)c1=N.I	'NoneType' object has no attribute 'get_contributed_electrons'
Cn1cccc/c1=N\C1CC1	'NoneType' object has no attribute 'get_contributed_electrons'
C/N=c1\cccc(NC)n1C	'NoneType' object has no attribute 'get_contributed_electrons'
[2H]c1ccc2ccccc2n1	''
[SeH]c1nc2ccccc2s1	string index out of range
Nc1nc(CN=C=S)c[se]1	'SE'
Cc1[nH]c(=N)sc1C.Cl	'NoneType' object has no attribute 'get_contributed_electrons'
CCSc1nn(CCO)c(=N)s1	'NoneType' object has no attribute 'get_contributed_electrons'
[2H]C1(O)C=CCN(C)C1	''
CCCCCCCn1ccc(=N)cc1	'NoneType' object has no attribute 'get_contributed_electrons'
CCC(=O)N=c1nc(S)ss1	'NoneType' object has no attribute 'get_contributed_electrons'
CCCCCn1ccc(=N)cc1.I	'NoneType' object has no attribute 'get_contributed_electrons'
N=c1sccn1Cc1ccccc1F	'NoneType' object has no attribute 'get_contributed_electrons'
N=c1ccccn1Cc1ccccc1	'NoneType' object has no attribute 'get_contributed_electrons'
Clc1nss/c1=N\C1CCC1	'NoneType' object has no attribute 'get_contributed_electrons'
COI1NC(=O)c2ccccc21	list index out of range
Cc1cc(C)o/c(=N/O)c1	'NoneType' object has no attribute 'get_contributed_electrons'
O/N=c1/ccc2ccccc2o1	'NoneType' object has no attribute 'get_contributed_electrons'
OCCOc1ccccc2cccc1-2	aromaticity
Cn1cnc2c(cnn2C)c1=N	'NoneType' object has no attribute 'get_contributed_electrons'
Cl.N#CCn1ccc(=N)cc1	'NoneType' object has no attribute 'get_contributed_electrons'
N=c1ccccn1CC(F)(F)F	'NoneType' object has no attribute 'get_contributed_electrons'
Cn1ccc(=N)c2ccccc21	'NoneType' object has no attribute 'get_contributed_electrons'
Cn1[se]c2ccccc2c1=O	'SE'
OB1OB2OB(O)OB(O1)O2	'NoneType' object has no attribute 'get_contributed_electrons'
O=c1ccc2ccccc2[te]1	'TE'
O=c1ccc2ccccc2[se]1	'SE'
S=c1ccc2ccccc2[se]1	'SE'
F[AsH](F)(F)(F)(F)F	string index out of range
Cc1nnc2sc(=N)[nH]n12	'NoneType' object has no attribute 'get_contributed_electrons'
O=S1(=O)C=Cc2ccccc21	list index out of range
Cc1nss/c1=N\c1ccccc1	'NoneType' object has no attribute 'get_contributed_electrons'
CCCCCCCCn1ccc(=N)cc1	'NoneType' object has no attribute 'get_contributed_electrons'
Cc1c[nH]c2ccccc2c1=N	'NoneType' object has no attribute 'get_contributed_electrons'
CCCCc1nc(N)[se]c1CCC	'SE'
CC(C)(C)N=c1cccccc1O	'NoneType' object has no attribute 'get_contributed_electrons'
N=c1nc(SCCC(=O)O)ss1	'NoneType' object has no attribute 'get_contributed_electrons'
c1csc(-c2c[se]nn2)c1	'SE'
c1coc(-c2c[se]nn2)c1	'SE'
Clc1nss/c1=N\c1nncs1	'NoneType' object has no attribute 'get_contributed_electrons'
Clc1nss/c1=N\c1nccs1	'NoneType' object has no attribute 'get_contributed_electrons'
COc1cc2ccccc2ccc1=NO	'NoneType' object has no attribute 'get_contributed_electrons'
Clc1cc2n[se]nc2cc1Cl	'SE'
O=c1c(=O)c2cscc2c1=O	'NoneType' object has no attribute 'get_contributed_electrons'
N#CI1OC(=O)c2ccccc21	list index out of range
Cc1nnc(N)s/c1=N/O.Cl	'NoneType' object has no attribute 'get_contributed_electrons'
N[C@H](C[SeH])C(=O)O	string index out of range
Br.Cc1nc(N)[se]c1CCN	'SE'
COC(=O)Cc1csc(=N)n1C	'NoneType' object has no attribute 'get_contributed_electrons'
Cn1cc(C(F)(F)F)sc1=N	'NoneType' object has no attribute 'get_contributed_electrons'
[SeH]c1ccnc([SeH])n1	string index out of range
[2H]C([2H])([2H])NC=O	''
Clc1nss/c1=N\c1ccccc1	'NoneType' object has no attribute 'get_contributed_electrons'
N[C@@H](C[SeH])C(=O)O	string index out of range
Cn1cnc(=N)c2nc[nH]c21	'NoneType' object has no attribute 'get_contributed_electrons'
CCCC#CC1CC1c1c[nH]cn1	'NoneType' object has no attribute 'draw'
C#CCn1c(=N)sc2ccccc21	'NoneType' object has no attribute 'get_contributed_electrons'
N=c1c2ccccc2nc2n1CCC2	'NoneType' object has no attribute 'get_contributed_electrons'
SC(C[SeH])COCc1ccccc1	string index out of range
Cc1nn[se]c1C(=O)N(C)C	'SE'
Br.N=c1sc2ccccc2n1CCO	'NoneType' object has no attribute 'get_contributed_electrons'
N=c1snc(N)n1-c1ccccn1	'NoneType' object has no attribute 'get_contributed_electrons'
N=c1snc(N)n1-c1cccnc1	'NoneType' object has no attribute 'get_contributed_electrons'
OC(C[SeH])COCc1ccccc1	string index out of range
Cl[TeH]1(Cl)(Cl)OCCO1	string index out of range
CCCCCCCn1ccc(=N)cc1.I	'NoneType' object has no attribute 'get_contributed_electrons'
O=c1c2ccccc2[se]n1CCO	'SE'
NCCn1[se]c2ccccc2c1=O	'SE'
NCC/N=c1\c(O)c(O)c1=O	'NoneType' object has no attribute 'get_contributed_electrons'
CCCCCCCCCn1ccc(=N)cc1	'NoneType' object has no attribute 'get_contributed_electrons'
N=c1snc(N)n1-c1ncccn1	'NoneType' object has no attribute 'get_contributed_electrons'
N=c1snc(N)n1-c1ccncc1	'NoneType' object has no attribute 'get_contributed_electrons'
Cc1cc(C)c(C#N)c(=N)o1	'NoneType' object has no attribute 'get_contributed_electrons'
C=CCn1c(C#N)c(N)sc1=N	'NoneType' object has no attribute 'get_contributed_electrons'
Br.CCCCCCn1ccc(=N)cc1	'NoneType' object has no attribute 'get_contributed_electrons'
Cc1nnc(N=c2ssnc2Cl)o1	'NoneType' object has no attribute 'get_contributed_electrons'
Cc1csc(=N)n1Cc1ccccc1	'NoneType' object has no attribute 'get_contributed_electrons'
C=CCn1sc(N)c(C#N)c1=N	'NoneType' object has no attribute 'get_contributed_electrons'
c1ccc(-c2c[se]nn2)cc1	'SE'
c1ccc(-c2c[se]nn2)nc1	'SE'
Cc1csc(=Nc2ccccc2)n1C	'NoneType' object has no attribute 'get_contributed_electrons'
Clc1nss/c1=N\c1ncccn1	'NoneType' object has no attribute 'get_contributed_electrons'
Clc1nss/c1=N\c1ccccn1	'NoneType' object has no attribute 'get_contributed_electrons'
Clc1nss/c1=N\c1cccnc1	'NoneType' object has no attribute 'get_contributed_electrons'
Clc1nss/c1=N\C1=NCCS1	'NoneType' object has no attribute 'get_contributed_electrons'
N/N=c1\[nH]c2ccccc2o1	'NoneType' object has no attribute 'get_contributed_electrons'
C/N=c1/ssc(=S)n1C(C)C	'NoneType' object has no attribute 'get_contributed_electrons'
CCC/N=c1/c(O)c(O)c1=N	'NoneType' object has no attribute 'get_contributed_electrons'
CSc1n/c(=N/C(C)=O)ss1	'NoneType' object has no attribute 'get_contributed_electrons'
O=c1[nH][se]c2ccccc12	'SE'
Clc1cc(Br)c2cccccc1-2	aromaticity
Brc1cc(Br)c2cccccc1-2	aromaticity
CSc1c(N(C)C)c(=O)c1=S	'NoneType' object has no attribute 'get_contributed_electrons'
Cn1nc(S(N)(=O)=O)sc1=N	'NoneType' object has no attribute 'get_contributed_electrons'
Cn1c2cssc-2c(NC=O)c1=O	'NoneType' object has no attribute 'kekulise'
N=c1sccn1Cc1ccc(Cl)nc1	'NoneType' object has no attribute 'get_contributed_electrons'
N=c1oc2ccccc2cc1C(N)=O	'NoneType' object has no attribute 'get_contributed_electrons'
CC(=O)Nc1nc(CCl)c[se]1	'SE'
O=c1ncnc2[nH][nH]cc1-2	'NoneType' object has no attribute 'kekulise'
COC(=O)n1ccn(C)c1=[Se]	'NoneType' object has no attribute 'get_contributed_electrons'
[2H][C@@](N)(CO)C(=O)O	''
Cc1nc(=N)c(C)c(C)[nH]1	'NoneType' object has no attribute 'get_contributed_electrons'
O=CNc1c2sscc-2[nH]c1=O	'NoneType' object has no attribute 'kekulise'
Cn1[nH]cc2c(=N)ncnc1-2	'NoneType' object has no attribute 'get_contributed_electrons'
C#CCn1[se]c2ccccc2c1=O	'SE'
NCCCn1[se]c2ccccc2c1=O	'SE'
N=c1ncn2c3c1ncn3CC=CC2	'NoneType' object has no attribute 'get_contributed_electrons'
NCCC/N=c1\c(O)c(O)c1=O	'NoneType' object has no attribute 'get_contributed_electrons'
COc1ccc2c(c1)sc(=N)n2C	'NoneType' object has no attribute 'get_contributed_electrons'
Cl.N=c1ccccn1Cc1ccccc1	'NoneType' object has no attribute 'get_contributed_electrons'
Cc1nc2ccccc2nc(C)c1=NO	'NoneType' object has no attribute 'get_contributed_electrons'
Cl.N=c1sccn1Cc1ccccc1F	'NoneType' object has no attribute 'get_contributed_electrons'
CCCCCCCCCCn1ccc(=N)cc1	'NoneType' object has no attribute 'get_contributed_electrons'
Nc1ccccc1/N=c1\ssnc1Cl	'NoneType' object has no attribute 'get_contributed_electrons'
Cc1ccncc1/N=c1\ssnc1Cl	'NoneType' object has no attribute 'get_contributed_electrons'
Cc1ccc(Cn2ccccc2=N)cc1	'NoneType' object has no attribute 'get_contributed_electrons'
c1ccc2cc3n[se]nc3cc2c1	'SE'
Nc1nc([SeH])nc2ncccc12	string index out of range
Nc1nc([SeH])nc2ccccc12	string index out of range
Nc1cc[n-]c(=O)n1.[Na+]	'NoneType' object has no attribute 'kekulise'
Nc1n/c(=N\c2ccccc2)ss1	'NoneType' object has no attribute 'get_contributed_electrons'
Clc1cc(Cl)c2n[se]nc2c1	'SE'
[2H][C@@](N)(CF)C(=O)O	''
C=CCNC(=S)/N=c1\sccn1C	'NoneType' object has no attribute 'get_contributed_electrons'
Br.N=c1ccccn1CC(F)(F)F	'NoneType' object has no attribute 'get_contributed_electrons'
COC(=O)Cc1csc(=N)n1C.I	'NoneType' object has no attribute 'get_contributed_electrons'
Cn1cccc/c1=N\CC(F)(F)F	'NoneType' object has no attribute 'get_contributed_electrons'
C[n+]1[se]c2ccccc2c1Cl	'SE'
CCCCn1[se]c2ccccc2c1=O	'SE'
C=CCn1[se]c2ccccc2c1=O	'SE'
Cc1ccc2[se]c(=S)ccc2c1	'SE'
Cc1ccc2[se]c(=O)ccc2c1	'SE'
[Se]=c1ccc2ccccc2[nH]1	'NoneType' object has no attribute 'get_contributed_electrons'
Cn1c(=[Se])ccc2ccccc21	'NoneType' object has no attribute 'get_contributed_electrons'
Cn1ncnc2c(=O)[nH]nc1-2	'NoneType' object has no attribute 'kekulise'
COc1ccccc1/N=c1\ssnc1Cl	'NoneType' object has no attribute 'get_contributed_electrons'
O=C(O)c1ccc(I(=O)=O)cc1	list index out of range
COC(=O)Nc1nc(CCl)c[se]1	'SE'
O=c1ccc2nc3ccccc3oc-2c1	aromaticity
O=C1NS(=O)(=O)c2ccccc21	list index out of range
O=C(O)c1cccc(I(=O)=O)c1	list index out of range
Cc1nn[se]c1C(=O)N1CCCC1	'SE'
c1ccc2c3c(ccc2c1)=NCN=3	'NoneType' object has no attribute 'get_contributed_electrons'
CCn1ccn(C(=O)OC)c1=[Se]	'NoneType' object has no attribute 'get_contributed_electrons'
CCOC(=O)n1ccn(C)c1=[Se]	'NoneType' object has no attribute 'get_contributed_electrons'
[3H]C1(O)C=C(C(=O)O)CC1	''
CCc1ccc(C)c2ccc(C)c-2c1	aromaticity
Br.CCCCCCCCn1ccc(=N)cc1	'NoneType' object has no attribute 'get_contributed_electrons'
Cl[TeH]1(Cl)(Cl)OCCO1.N	string index out of range
Cc1ccc2c(c1)sc(=N)n2CCO	'NoneType' object has no attribute 'get_contributed_electrons'
Cn1nc2ccc3ccccc3c2nc1=N	'NoneType' object has no attribute 'get_contributed_electrons'
O=S1(=O)C=Cc2ccc(O)cc21	list index out of range
Nc1c(NCC(=O)O)c(=O)c1=O	'NoneType' object has no attribute 'get_contributed_electrons'
CC(C)CC(=O)N=c1nc(S)ss1	'NoneType' object has no attribute 'get_contributed_electrons'
O=C(O)COc1cccc2c1N=S=N2	This structure cannot be kekulised!
Brc1ccc(-c2c[se]nn2)cc1	'SE'
Clc1ccc(-c2c[se]nn2)cc1	'SE'
N=c1ccn(Cc2ccccc2Cl)cc1	'NoneType' object has no attribute 'get_contributed_electrons'
Cn1ccccc1=Nc1cccc[n+]1C	'NoneType' object has no attribute 'get_contributed_electrons'
Clc1nss/c1=N\c1ccccc1Br	'NoneType' object has no attribute 'get_contributed_electrons'
CC(=O)Nc1cccc2n[se]nc12	'SE'
OCc1ccccc1/N=c1\ssnc1Cl	'NoneType' object has no attribute 'get_contributed_electrons'
Clc1ncccc1/N=c1\ssnc1Cl	'NoneType' object has no attribute 'get_contributed_electrons'
Cc1nnc(/N=c2\ssnc2Cl)o1	'NoneType' object has no attribute 'get_contributed_electrons'
O=c1ccc2nc3ccccc3sc-2c1	aromaticity
N=c1c2c3c(sc2ncn1N)CCC3	'NoneType' object has no attribute 'get_contributed_electrons'
C1=Cc2cccc3occ(c23)C=C1	aromaticity
c1cc2c3ccsc3c3sccc3c2s1	'NoneType' object has no attribute 'get_contributed_electrons'
COC(=O)c1ccc2n[se]nc2c1	'SE'
OCc1c[te]c(-c2ccccc2)c1	'TE'
N=c1c2ccccc2nc2n1CCCCC2	'NoneType' object has no attribute 'get_contributed_electrons'
C=CCNC(=S)/N=c1/ccccn1C	'NoneType' object has no attribute 'get_contributed_electrons'
Br.Cn1cccc/c1=N\C1CC1.O	'NoneType' object has no attribute 'get_contributed_electrons'
Cc1cs/c(=N\c2ccccc2)n1C	'NoneType' object has no attribute 'get_contributed_electrons'
CCOC(=O)c1ccc2cccccc1-2	aromaticity
[SeH]Cc1cc2c(cc1Br)OCO2	string index out of range
NN=c1c2ccccc2oc2ccccc12	'NoneType' object has no attribute 'get_contributed_electrons'
NC1=NS(=O)(=O)c2ccccc21	list index out of range
NS1(=O)=NC(=O)c2ccccc21	list index out of range
Nc1c(Nc2cccnc2)c(=O)c1=O	'NoneType' object has no attribute 'get_contributed_electrons'
Fc1cccc2c1-c1ccccc1[I+]2	This structure cannot be kekulised!
CN(C)CCn1c(=N)sc2ccccc21	'NoneType' object has no attribute 'get_contributed_electrons'
O=I(=O)c1ccc(I(=O)=O)cc1	list index out of range
Cc1cccc2c1-c1ccccc1[I+]2	This structure cannot be kekulised!
O=c1c(O)c(-c2ccccc2)c1=O	'NoneType' object has no attribute 'get_contributed_electrons'
CN1C(=O)c2ccccc2S1(=O)=O	list index out of range
Cl.NCC/N=c1\c(O)c(O)c1=O	'NoneType' object has no attribute 'get_contributed_electrons'
Nc1cc2nc3ccccc3oc-2cc1=O	aromaticity
Cc1cc(=O)n2nnc3ccccc3n12	'NoneType' object has no attribute 'kekulise'
Cc1nn[se]c1C(=O)N1CCCCC1	'SE'
Cc1nn[se]c1C(=O)N1CCOCC1	'SE'
Clc1c2s[se]nc-2c2ccccc12	'SE'
Nc1nc([SeH])c2[nH]cnc2n1	string index out of range
O=C1c2ccccc2S(=O)(=O)N1O	list index out of range
N=c1sc2ccccc2n1Cc1ccccc1	'NoneType' object has no attribute 'get_contributed_electrons'
N=c1c2ccccc2nc2n1CCCCCC2	'NoneType' object has no attribute 'get_contributed_electrons'
CCOC(=O)n1ccn(CC)c1=[Se]	'NoneType' object has no attribute 'get_contributed_electrons'
N=c1snc(N)n1-c1ccc(F)cc1	'NoneType' object has no attribute 'get_contributed_electrons'
Nc1c(NCCC(=O)O)c(=O)c1=O	'NoneType' object has no attribute 'get_contributed_electrons'
Cl.Cl.N/C(CNCC(=O)O)=N\O	float division by zero
CCC1=CS(=O)(=O)c2ccccc21	list index out of range
Clc1c2n[se]sc-2c(Cl)c1Cl	'SE'
CCCCCCCCCCCCn1ccc(=N)cc1	'NoneType' object has no attribute 'get_contributed_electrons'
Br.CCCCCCCCCn1ccc(=N)cc1	'NoneType' object has no attribute 'get_contributed_electrons'
N=c1nc(N2CCCCC2)cc(N)n1O	'NoneType' object has no attribute 'get_contributed_electrons'
Cl.NCCn1[se]c2ccccc2c1=O	'SE'
CCc1c(C)c(=N)c2ccccc2n1C	'NoneType' object has no attribute 'get_contributed_electrons'
CC(=O)Cn1c2c(sc1=N)CCCC2	'NoneType' object has no attribute 'get_contributed_electrons'
CCNc1nc(N)c2ncnc-2c(N)n1	aromaticity
N#Cc1ccccc1/N=c1\ssnc1Cl	'NoneType' object has no attribute 'get_contributed_electrons'
CCCCCCN=c1ccn(CCCCCC)cc1	'NoneType' object has no attribute 'get_contributed_electrons'
N#Cc1cnc2sc3ccccc3n2c1=N	'NoneType' object has no attribute 'get_contributed_electrons'
N#CCCN.O=C(O)/C=C/C(=O)O	float division by zero
N=c1cc(N2CCCCC2)nc(N)n1O	'NoneType' object has no attribute 'get_contributed_electrons'
Cc1ccc(-n2c(C)csc2=N)cc1	'NoneType' object has no attribute 'get_contributed_electrons'
Br.Cc1csc(=Nc2ccccc2)n1C	'NoneType' object has no attribute 'get_contributed_electrons'
N=c1c2ccccc2[nH]c(=S)n1N	'NoneType' object has no attribute 'get_contributed_electrons'
N=c1sc2ccccc2n1-c1ccccc1	'NoneType' object has no attribute 'get_contributed_electrons'
COC1=NS(=O)(=O)c2ccccc21	list index out of range
N#Cc1ccc(N=c2ssnc2Cl)cc1	'NoneType' object has no attribute 'get_contributed_electrons'
N=c1c2c3c(sc2ncn1N)CCCC3	'NoneType' object has no attribute 'get_contributed_electrons'
CCn1c(=N)n(CCO)c2ccccc21	'NoneType' object has no attribute 'get_contributed_electrons'
N=c1ccn(Cc2ccc(F)cc2)cc1	'NoneType' object has no attribute 'get_contributed_electrons'
N=c1sccn1Cc1ccc(Cl)cc1Cl	'NoneType' object has no attribute 'get_contributed_electrons'
N=c1ccn(Cc2cccc(F)c2)cc1	'NoneType' object has no attribute 'get_contributed_electrons'
Cc1cnc(/N=c2\ssnc2Cl)cn1	'NoneType' object has no attribute 'get_contributed_electrons'
Oc1ccc(/N=c2\ssnc2Cl)cc1	'NoneType' object has no attribute 'get_contributed_electrons'
Cc1ccc(/N=c2\ssnc2Cl)nc1	'NoneType' object has no attribute 'get_contributed_electrons'
CCc1nnc(/N=c2\ssnc2Cl)s1	'NoneType' object has no attribute 'get_contributed_electrons'
Cc1cccc(/N=c2\ssnc2Cl)c1	'NoneType' object has no attribute 'get_contributed_electrons'
Cc1ccc(/N=c2\ssnc2Cl)cc1	'NoneType' object has no attribute 'get_contributed_electrons'
Fc1ccc(/N=c2\ssnc2Cl)cc1	'NoneType' object has no attribute 'get_contributed_electrons'
CN(C)c1nc(=NCc2cccs2)ss1	'NoneType' object has no attribute 'get_contributed_electrons'
Cc1c(C#N)c(=N)oc2ccccc12	'NoneType' object has no attribute 'get_contributed_electrons'
CC(=O)OI1NC(=O)c2ccccc21	list index out of range
CC/N=c1/c(O)c(O)/c1=N/CC	'NoneType' object has no attribute 'get_contributed_electrons'
N/N=c1/ccc(C(N)=O)n[nH]1	'NoneType' object has no attribute 'get_contributed_electrons'
CSC1=CS(=O)(=O)c2ccccc21	list index out of range
CCCCOc1c(OCCCC)c(=O)c1=O	'NoneType' object has no attribute 'get_contributed_electrons'
Cl.NC/C(CCCCCC(=O)O)=N/O	float division by zero
CCCCNc1c(NCCCC)c(=O)c1=O	'NoneType' object has no attribute 'get_contributed_electrons'
OCC/N=c1\cc(O)oc2ccccc12	'NoneType' object has no attribute 'get_contributed_electrons'
CC(=O)/N=c1/sc2ccccc2n1C	'NoneType' object has no attribute 'get_contributed_electrons'
C=CCNC(=S)/N=c1/ccccn1CC	'NoneType' object has no attribute 'get_contributed_electrons'
[3H]C(C(=O)O)N(C)C(=O)CN	''
O=c1c(O)c(Cc2ccccc2)c1=O	'NoneType' object has no attribute 'get_contributed_electrons'
CCNC(=O)c1ccc2n[se]nc2c1	'SE'
COc1cccc2c1-c1ccccc1[I+]2	This structure cannot be kekulised!
COc1ccc(/N=c2\ssnc2Cl)cc1	'NoneType' object has no attribute 'get_contributed_electrons'
Clc1cccc2c1-c1ccccc1[I+]2	This structure cannot be kekulised!
N=c1oc2cc(O)ccc2cc1C(N)=O	'NoneType' object has no attribute 'get_contributed_electrons'
N=c1oc2c(O)cccc2cc1C(N)=O	'NoneType' object has no attribute 'get_contributed_electrons'
C1=C(c2ccc[se]2)C2CCN1CC2	'SE'
CCOC(=O)c1c(SC)nc(C)oc1=N	'NoneType' object has no attribute 'get_contributed_electrons'
Cn1c(=N)ccc2nc3ccccc3nc21	'NoneType' object has no attribute 'get_contributed_electrons'
Cc1sc2nc[nH]c(=[Se])c2c1C	'NoneType' object has no attribute 'get_contributed_electrons'
COc1ccc(COCC(O)C[SeH])cc1	string index out of range
N#Cc1c2n[se]sc-2c(Cl)c1Cl	'SE'
Oc1nnc2ccc3c(c2n1)=CCCC=3	'NoneType' object has no attribute 'get_contributed_electrons'
O=C1c2ccccc2S(=O)(=O)N1CO	list index out of range
O=C1c2ccccc2S(=O)(=O)N1CF	list index out of range
Cl.NCCC/N=c1\c(O)c(O)c1=O	'NoneType' object has no attribute 'get_contributed_electrons'
O=C1C=CS(=O)(=O)c2ccccc21	list index out of range
c1ccc2c(c1)[I+]c1ccccc1-2	This structure cannot be kekulised!
Oc1c2nccc-2c(S)nc2ccccc12	aromaticity
CC(=O)OI(OC(C)=O)c1ccccc1	list index out of range
CC(C)CCC#CC1CC1c1c[nH]cn1	'NoneType' object has no attribute 'draw'
N=c1oc2ccc(O)cc2cc1C(N)=O	'NoneType' object has no attribute 'get_contributed_electrons'
N=c1snc(N)n1-c1ccc(Br)cc1	'NoneType' object has no attribute 'get_contributed_electrons'
CC(=O)Nc1c2sscc-2[nH]c1=O	'NoneType' object has no attribute 'kekulise'
N=c1snc(N)n1-c1ccc(Cl)cc1	'NoneType' object has no attribute 'get_contributed_electrons'
COc1ccc(-n2c(N)nsc2=N)cc1	'NoneType' object has no attribute 'get_contributed_electrons'
CC(=O)Nc1c2sscc-2n(C)c1=O	'NoneType' object has no attribute 'kekulise'
Cl.Cl.N/C(CNCCC(=O)O)=N\O	float division by zero
O=c1n[n+](C2CCCCC2)[n-]o1	'NoneType' object has no attribute 'kekulise'
CC(=O)Nc1nc(CN=C=S)c[se]1	'SE'
Cl.N=C(N)NC/C(=N/O)C(=O)O	float division by zero
CN(C=O)c1c2sscc-2[nH]c1=O	'NoneType' object has no attribute 'kekulise'
N=c1ccccn1CC(O)COc1ccccc1	'NoneType' object has no attribute 'get_contributed_electrons'
CCOc1ccc2c(c1)sc(=N)n2CCO	'NoneType' object has no attribute 'get_contributed_electrons'
Cc1ccc(Cn2ccccc2=N)cc1.Cl	'NoneType' object has no attribute 'get_contributed_electrons'
COc1ccc(Cn2[nH]ccc2=N)cc1	'NoneType' object has no attribute 'get_contributed_electrons'
Cn1nc2ccc3ccccc3c2nc1=N.I	'NoneType' object has no attribute 'get_contributed_electrons'
CCn1ccccc1=Nc1cccc[n+]1CC	'NoneType' object has no attribute 'get_contributed_electrons'
CN(C)CCn1[se]c2ccccc2c1=O	'SE'
Cl.NCCCn1[se]c2ccccc2c1=O	'SE'
N=c1c[n+](N2CCOCC2)[n-]o1	'NoneType' object has no attribute 'kekulise'
CCCCCCCn1ccc(=NCCCCCC)cc1	'NoneType' object has no attribute 'get_contributed_electrons'
CCC(=O)Cn1c2c(oc1=N)CCCC2	'NoneType' object has no attribute 'get_contributed_electrons'
CCCCCCCCCCCCN=c1ccn(C)cc1	'NoneType' object has no attribute 'get_contributed_electrons'
CCCCCCCN=c1ccn(CCCCCC)cc1	'NoneType' object has no attribute 'get_contributed_electrons'
CCC(=O)Cn1c2c(sc1=N)CCCC2	'NoneType' object has no attribute 'get_contributed_electrons'
Nc1c(NCCCC(=O)O)c(=O)c1=O	'NoneType' object has no attribute 'get_contributed_electrons'
Cl.N=c1ncn2c3c1ncn3CC=CC2	'NoneType' object has no attribute 'get_contributed_electrons'
CO/N=c1/[nH]cnc2[nH]cnc12	'NoneType' object has no attribute 'get_contributed_electrons'
Nc1c(NCc2ccccc2)c(=O)c1=O	'NoneType' object has no attribute 'get_contributed_electrons'
Nc1cc(=O)c2n[nH][nH]c-2n1	'NoneType' object has no attribute 'kekulise'
N=c1c2c3c(sc2ncn1N)CCCCC3	'NoneType' object has no attribute 'get_contributed_electrons'
CC(C)(O)c1[se]c2ccccc2c1I	'SE'
CC(C)(C)C(=O)N=c1nc(S)ss1	'NoneType' object has no attribute 'get_contributed_electrons'
CCOC1=NS(=O)(=O)c2ccccc21	list index out of range
CCCCCCCCc1[se]c2ccccc2c1I	'SE'
CCOc1c(N2CCOCC2)c(=O)c1=O	'NoneType' object has no attribute 'get_contributed_electrons'
Br.CCCCCCCCCCn1ccc(=N)cc1	'NoneType' object has no attribute 'get_contributed_electrons'
Cc1csc(=N)n1-c1ccc(Cl)cc1	'NoneType' object has no attribute 'get_contributed_electrons'
N=c1ccn(Cc2cccc(Cl)c2)cc1	'NoneType' object has no attribute 'get_contributed_electrons'
CCSC1=NS(=O)(=O)c2ccccc21	list index out of range
c1ccc2c(c1)[IH]c1ccccc1-2	list index out of range
N=c1ccn(Cc2ccc(Cl)cc2)cc1	'NoneType' object has no attribute 'get_contributed_electrons'
Clc1ccc(/N=c2\ssnc2Cl)cc1	'NoneType' object has no attribute 'get_contributed_electrons'
COc1ccc(/N=c2\ssnc2Cl)cn1	'NoneType' object has no attribute 'get_contributed_electrons'
Clc1ccnc(/N=c2\ssnc2Cl)c1	'NoneType' object has no attribute 'get_contributed_electrons'
Clc1cccc(/N=c2\ssnc2Cl)c1	'NoneType' object has no attribute 'get_contributed_electrons'
CCOc1c(N2CCCCC2)c(=O)c1=O	'NoneType' object has no attribute 'get_contributed_electrons'
Clc1nss/c1=N\c1ccc(Br)cc1	'NoneType' object has no attribute 'get_contributed_electrons'
Cc1ccc(/N=c2\ssnc2Cl)cc1C	'NoneType' object has no attribute 'get_contributed_electrons'
CCC(=O)NI1OC(=O)c2ccccc21	list index out of range
C/N=c1/oc2ccccc2cc1C(N)=O	'NoneType' object has no attribute 'get_contributed_electrons'
Br.Nc1n/c(=N\c2ccccc2)ss1	'NoneType' object has no attribute 'get_contributed_electrons'
O=c1c2c(c1=O)-c1ccccc1CN2	'NoneType' object has no attribute 'get_contributed_electrons'
NC(=O)c1cc2ccccc2o/c1=N/O	'NoneType' object has no attribute 'get_contributed_electrons'
Clc1ccc(/N=c2\ssnc2Cl)nc1	'NoneType' object has no attribute 'get_contributed_electrons'
Cc1ns/c(=N\C(=S)N(C)C)n1C	'NoneType' object has no attribute 'get_contributed_electrons'
N=c1c2ccccc2nc2n1CCCCCCC2	'NoneType' object has no attribute 'get_contributed_electrons'
O=c1c(O)c(Nc2ccccc2O)c1=O	'NoneType' object has no attribute 'get_contributed_electrons'
COc1c(Nc2cccnc2)c(=O)c1=O	'NoneType' object has no attribute 'get_contributed_electrons'
COC(=O)/C=c1\sc2ncnn2c1=O	'NoneType' object has no attribute 'get_contributed_electrons'
Clc1ss/c(=N\c2ccccn2)c1Cl	'NoneType' object has no attribute 'get_contributed_electrons'
Br.Cn1cccc/c1=N\CC(F)(F)F	'NoneType' object has no attribute 'get_contributed_electrons'
C=CCNC(=S)/N=c1/scc(C)n1C	'NoneType' object has no attribute 'get_contributed_electrons'
CC(=O)N/N=c1\sc2ccccc2n1C	'NoneType' object has no attribute 'get_contributed_electrons'
C=CCNC(=S)/N=c1/ccccn1CCC	'NoneType' object has no attribute 'get_contributed_electrons'
Cc1cs/c(=N\c2ccccc2)n1CCO	'NoneType' object has no attribute 'get_contributed_electrons'
CNc1c(NCc2ccco2)c(=O)c1=O	'NoneType' object has no attribute 'get_contributed_electrons'
COc1c(Nc2ccccc2)c(=O)c1=O	'NoneType' object has no attribute 'get_contributed_electrons'
O=c1c(O)c(NCc2ccccc2)c1=O	'NoneType' object has no attribute 'get_contributed_electrons'
C/C=c1\sc2nc3ccccc3n2c1=O	'NoneType' object has no attribute 'get_contributed_electrons'
O=C1c2ccccc2C(=O)N1C[SeH]	string index out of range
CC(C)CCn1[se]c2ccccc2c1=O	'SE'
O=C(O)Cn1[se]c2ccccc2c1=O	'SE'
CCNC1=NS(=O)(=O)c2ccccc21	list index out of range
CCN1C(=O)c2ccccc2S1(=O)=O	list index out of range
Sc1nnc2c3nncn3c3ccccc3n12	'NoneType' object has no attribute 'kekulise'
CC1=CS(=O)(=O)c2c(F)cccc21	list index out of range
CCC(=O)Nc1c2sscc-2n(C)c1=O	'NoneType' object has no attribute 'kekulise'
Fc1ccc2c(c1)[I+]c1ccccc1-2	This structure cannot be kekulised!
Cn1c(=O)[nH]c2c(cnn2C)c1=N	'NoneType' object has no attribute 'get_contributed_electrons'
Cc1ccc2c(c1)[I+]c1ccccc1-2	This structure cannot be kekulised!
CCC(=O)Nc1nc(CN=C=S)c[se]1	'SE'
Cc1ccc2c(c1)-c1ccccc1[I+]2	This structure cannot be kekulised!
Fc1ccc2c(c1)-c1ccccc1[I+]2	This structure cannot be kekulised!
Nc1c(NCP(=O)(O)O)c(=O)c1=O	'NoneType' object has no attribute 'get_contributed_electrons'
CCn1c(=N)ccc2nc3ccccc3nc21	'NoneType' object has no attribute 'get_contributed_electrons'
CCn1sc(=N)n(-c2ccccc2)c1=O	'NoneType' object has no attribute 'get_contributed_electrons'
O=C1c2ccccc2S(=O)(=O)N1CCl	list index out of range
C/N=C1/C=C(O)/C(=N/C)C=C1O	chiral bond ring
CCOC(=O)Cn1c2c(sc1=N)CCCC2	'NoneType' object has no attribute 'get_contributed_electrons'
Cc1ccc(C(=O)Cn2ccsc2=N)cc1	'NoneType' object has no attribute 'get_contributed_electrons'
O=C1c2ccccc2S(=O)(=O)N1CCO	list index out of range
Cn1c(=O)c2c(ncn2C)n(C)c1=N	'NoneType' object has no attribute 'get_contributed_electrons'
CCOc1ccc(-n2c(N)nsc2=N)cc1	'NoneType' object has no attribute 'get_contributed_electrons'
Cn1c(=N)c2nc[nH]c2n(C)c1=O	'NoneType' object has no attribute 'get_contributed_electrons'
CCc1c(C)c(=N)c2ccccc2n1C.I	'NoneType' object has no attribute 'get_contributed_electrons'
O=C(O)CCn1[se]c2ccccc2c1=O	'SE'
CSc1ccccc1NC(=O)Cn1ccsc1=N	'NoneType' object has no attribute 'get_contributed_electrons'
Cc1nnc2n(c1=O)NP(C)(=O)NN2	list index out of range
NCCN1C(=O)c2ccccc2S1(=O)=O	list index out of range
N=c1ccc2nc3ccc(N)cc3sc-2c1	'NoneType' object has no attribute 'get_contributed_electrons'
CCOC(=O)c1[se]c2ccccc2c1Br	'SE'
CCCc1c(CC)c(=N)c2ccccc2n1C	'NoneType' object has no attribute 'get_contributed_electrons'
Cc1cnc(C(=O)N=c2sccn2C)cn1	'NoneType' object has no attribute 'get_contributed_electrons'
O=c1ccc2nc3ccc(O)cc3oc-2c1	aromaticity
CCCCCCCN=c1ccn(CCCCCCC)cc1	'NoneType' object has no attribute 'get_contributed_electrons'
CCCCCCCCn1ccc(=NCCCCCC)cc1	'NoneType' object has no attribute 'get_contributed_electrons'
CCCCCCCCN=c1ccn(CCCCCC)cc1	'NoneType' object has no attribute 'get_contributed_electrons'
Cn1c2c(c(=N)c3c1CCC3)CCCC2	'NoneType' object has no attribute 'get_contributed_electrons'
COC(=O)Nc1nc(CN=C=S)c[se]1	'SE'
N=c1sc2c(n1Cc1ccccc1)CCCC2	'NoneType' object has no attribute 'get_contributed_electrons'
Cc1ccccc1C(=O)N=c1nc(S)ss1	'NoneType' object has no attribute 'get_contributed_electrons'
NCCNC1=NS(=O)(=O)c2ccccc21	list index out of range
Cl.NCCO/C=C/[C@H](N)C(=O)O	float division by zero
Cl.N=c1ccn(Cc2ccccc2Cl)cc1	'NoneType' object has no attribute 'get_contributed_electrons'
Cc1ccc(C(C)C)cc2c(C)ccc1-2	aromaticity
Cc1ccc(C(=O)Cn2ncsc2=N)cc1	'NoneType' object has no attribute 'get_contributed_electrons'
O=S1(=O)N=C(SCCO)c2ccccc21	list index out of range
CCn1c2c(c(=N)c3c1CCC3)CCC2	'NoneType' object has no attribute 'get_contributed_electrons'
N#Cc1ccc(/N=c2\ssnc2Cl)cc1	'NoneType' object has no attribute 'get_contributed_electrons'
Cc1cc(/N=c2\ssnc2Cl)n[nH]1	'NoneType' object has no attribute 'get_contributed_electrons'
Cc1c(Cl)cccc1/N=c1\ssnc1Cl	'NoneType' object has no attribute 'get_contributed_electrons'
COc1ccc(C/N=c2\ssnc2Cl)cc1	'NoneType' object has no attribute 'get_contributed_electrons'
NN=c1cccc(C=Cc2ccccc2)cc1O	'NoneType' object has no attribute 'get_contributed_electrons'
Clc1nss/c1=N\c1nc2ccccc2s1	'NoneType' object has no attribute 'get_contributed_electrons'
COc1ccc(C)cc1/N=c1\ssnc1Cl	'NoneType' object has no attribute 'get_contributed_electrons'
CN(C)C(=S)/N=c1\ssc(=S)n1C	'NoneType' object has no attribute 'get_contributed_electrons'
CCOC(CN=c1nc(N(C)C)ss1)OCC	'NoneType' object has no attribute 'get_contributed_electrons'
[SeH]c1nc([SeH])c2ccccc2n1	string index out of range
[SeH]c1nc([SeH])c2cccnc2n1	string index out of range
Cc1ccccc1C(=O)/N=c1\sccn1C	'NoneType' object has no attribute 'get_contributed_electrons'
CCOC(=O)/N=c1/nc(N(C)C)ss1	'NoneType' object has no attribute 'get_contributed_electrons'
O=c1oc(=O)c2oc3ccccc3oc1=2	'NoneType' object has no attribute 'kekulise'
N=c1oc2ccc(Cl)cc2cc1C(N)=O	'NoneType' object has no attribute 'get_contributed_electrons'
CN(C)c1n/c(=N/Cc2cccs2)ss1	'NoneType' object has no attribute 'get_contributed_electrons'
Cc1ccccc1CN1CC=c2ccccc2=N1	'NoneType' object has no attribute 'get_contributed_electrons'
Nc1ccc2c(c1)S(=O)(=O)NC2=O	list index out of range
CN(C)c1n/c(=N/Cc2ccco2)ss1	'NoneType' object has no attribute 'get_contributed_electrons'
c1ccc2c(c1)n1nnnc1c1nnnn21	'NoneType' object has no attribute 'get_contributed_electrons'
O=c1nc2cccccc-2n1Cc1ccccc1	'NoneType' object has no attribute 'kekulise'
Cn1c2cccc(=O)c-2nc2ccccc21	'NoneType' object has no attribute 'kekulise'
Cc1cc(C)n(C)c2cccc(=O)c1-2	'NoneType' object has no attribute 'kekulise'
Cc1cc(Cl)ccc1/N=c1\ssnc1Cl	'NoneType' object has no attribute 'get_contributed_electrons'
N#Cc1cccc(/N=c2\ssnc2Cl)c1	'NoneType' object has no attribute 'get_contributed_electrons'
Cc1ccsc1/C=c1\sc2ncnn2c1=O	'NoneType' object has no attribute 'get_contributed_electrons'
CCCCn1c(C)cs/c1=N\c1cccnc1	'NoneType' object has no attribute 'get_contributed_electrons'
CCC(=O)N/N=c1/sc2ccccc2n1C	'NoneType' object has no attribute 'get_contributed_electrons'
Cn1c(F)cccc1=N.O=S(=O)(O)F	'NoneType' object has no attribute 'get_contributed_electrons'
Cn1ccs/c1=N\C(=O)Nc1ccccc1	'NoneType' object has no attribute 'get_contributed_electrons'
Cn1ccs/c1=N\C(=O)c1ccccc1F	'NoneType' object has no attribute 'get_contributed_electrons'
Br.Cc1cs/c(=N\c2ccccc2)n1C	'NoneType' object has no attribute 'get_contributed_electrons'
Cc1ccccc1Nc1nc2cccnc2[se]1	'SE'
CC(C)(C)n1[se]c2ccccc2c1=O	'SE'
CCOC(=O)c1c(O)cc2cccccc1-2	aromaticity
[SeH]Cc1c2ccccc2nc2ccccc12	string index out of range
O=c1c2ccccc2[se]n1C1CCCCC1	'SE'
Br.C/C=C(\CSC(=N)N)C(=O)OC	float division by zero
CCCN1C(=O)c2ccccc2S1(=O)=O	list index out of range
COC(=O)Cn1[se]c2ccccc2c1=O	'SE'
c1ccc2c(c1)c1nonc1c1ccoc21	'NoneType' object has no attribute 'get_contributed_electrons'
O=Cc1ccc2ccc(C(=O)O)ccc1-2	aromaticity
CSc1nnc2c3nncn3c3ccccc3n12	'NoneType' object has no attribute 'kekulise'
O=C(NCCCO)c1ccc2n[se]nc2c1	'SE'
[2H]C([2H])(CC(=O)O)C(=O)CN	''
CC(C)(C)CC#CC1CC1c1c[nH]cn1	'NoneType' object has no attribute 'draw'
O=c1c2ccccc2[se]n1-c1ccccc1	'SE'
COc1ccc(/N=c2\ssnc2Cl)cc1OC	'NoneType' object has no attribute 'get_contributed_electrons'
CCCCN1C(=O)c2ccccc2S1(=O)=O	list index out of range
Nc1c(NCCP(=O)(O)O)c(=O)c1=O	'NoneType' object has no attribute 'get_contributed_electrons'
N#C/N=c1\sccn1Cc1ccc(Cl)nc1	'NoneType' object has no attribute 'get_contributed_electrons'
CSCCN1C(=O)c2ccccc2S1(=O)=O	list index out of range
CC(C)(C)OOI1OC(=O)c2ccccc21	list index out of range
Clc1ccc2c(c1)-c1ccccc1[I+]2	This structure cannot be kekulised!
COc1ccc2c(c1)-c1ccccc1[I+]2	This structure cannot be kekulised!
Clc1ccc2c(c1)[I+]c1ccccc1-2	This structure cannot be kekulised!
Fc1cccc2c1-c1c(F)cccc1[I+]2	This structure cannot be kekulised!
COc1ccc2c(c1)[I+]c1ccccc1-2	This structure cannot be kekulised!
N=c1c2ccc(Cl)cc2nc2n1CCCCC2	'NoneType' object has no attribute 'get_contributed_electrons'
Cc1ccc2nnn3c(=O)cc(C)n3c2c1	'NoneType' object has no attribute 'kekulise'
O=C(O)CCCn1[se]c2ccccc2c1=O	'SE'
CCCC/N=c1/c2ccccc2nc2n1CCC2	'NoneType' object has no attribute 'get_contributed_electrons'
CN(C)CCCN(C)c1c(N)c(=O)c1=O	'NoneType' object has no attribute 'get_contributed_electrons'
Cc1c/c1=N\SNC(=O)C1(C#N)CC1	'NoneType' object has no attribute 'get_contributed_electrons'
CCOC(=O)C/N=c1\c(O)c(O)c1=N	'NoneType' object has no attribute 'get_contributed_electrons'
Cc1cc(=O)n2nnc3cc(F)ccc3n12	'NoneType' object has no attribute 'kekulise'
Nc1nc2[nH]cnc2/c(=N\O)[nH]1	'NoneType' object has no attribute 'get_contributed_electrons'
Cn1cnc(=N)c2c1ncn2Cc1ccccc1	'NoneType' object has no attribute 'get_contributed_electrons'
N#Cc1c(-c2ccccc2)cc(S)sc1=N	'NoneType' object has no attribute 'get_contributed_electrons'
C=C1CN(C)c2ncc(C#N)c(=N)n21	'NoneType' object has no attribute 'get_contributed_electrons'
N=c1snc(N)n1-c1cccc2ccccc12	'NoneType' object has no attribute 'get_contributed_electrons'
[2H]C([2H])(N)C(=O)CCC(=O)O	''
Cc1cc2occ(C)c2cc2c(C)ccc1-2	aromaticity
CCOC(=O)c1nss/c1=N\c1ccccc1	'NoneType' object has no attribute 'get_contributed_electrons'
CCn1c2c(c(=N)c3ccccc31)CCC2	'NoneType' object has no attribute 'get_contributed_electrons'
NCCCNC1=NS(=O)(=O)c2ccccc21	list index out of range
Br.CCCCCCN=c1ccn(CCCCCC)cc1	'NoneType' object has no attribute 'get_contributed_electrons'
CCCCCCCCCCCCN=c1ccn(C)cc1.I	'NoneType' object has no attribute 'get_contributed_electrons'
Br.CC(=O)Cn1c2c(sc1=N)CCCC2	'NoneType' object has no attribute 'get_contributed_electrons'
CCc1nn(CCSP(=O)(O)O)c(=N)s1	'NoneType' object has no attribute 'get_contributed_electrons'
O=S1(=O)N=C(NCCCO)c2ccccc21	list index out of range
Cn1ncnc2c(=O)n(C)c(=O)nc1-2	'NoneType' object has no attribute 'kekulise'
CCN(CC)CCn1[se]c2ccccc2c1=O	'SE'
CCCCCCCCCn1ccc(=NCCCCCC)cc1	'NoneType' object has no attribute 'get_contributed_electrons'
CCCCCCCCn1ccc(=NCCCCCCC)cc1	'NoneType' object has no attribute 'get_contributed_electrons'
CCCCCCCCCCN=c1ccn(CCCCC)cc1	'NoneType' object has no attribute 'get_contributed_electrons'
CCCCCCCCN=c1ccn(CCCCCCC)cc1	'NoneType' object has no attribute 'get_contributed_electrons'
CCn1c2c(c(=N)c3c1CCC3)CCCC2	'NoneType' object has no attribute 'get_contributed_electrons'
CCCCCCCCCN=c1ccn(CCCCCC)cc1	'NoneType' object has no attribute 'get_contributed_electrons'
O=C(O)COc1ccc2c(c1Cl)N=S=N2	This structure cannot be kekulised!
O=c1[n-]cnc2[nH]ncc12.[Na+]	'NoneType' object has no attribute 'kekulise'
Cl.N=c1sccn1Cc1ccc(Cl)cc1Cl	'NoneType' object has no attribute 'get_contributed_electrons'
N=c1c2c3c(sc2ncn1CCCO)CCCC3	'NoneType' object has no attribute 'get_contributed_electrons'
CCOc1c(Nc2ccccc2O)c(=O)c1=O	'NoneType' object has no attribute 'get_contributed_electrons'
Cc1nc2sc3c(c2c(=N)n1N)CCCC3	'NoneType' object has no attribute 'get_contributed_electrons'
CNC(=O)c1cc2cc(OC)ccc2oc1=N	'NoneType' object has no attribute 'get_contributed_electrons'
CCn1c(=N)n(CCO)c2ccccc21.Cl	'NoneType' object has no attribute 'get_contributed_electrons'
Cl.N=c1ccn(Cc2cccc(F)c2)cc1	'NoneType' object has no attribute 'get_contributed_electrons'
CCCCn1cnc2sc3c(c2c1=N)CCCC3	'NoneType' object has no attribute 'get_contributed_electrons'
COC(=O)CCCc1[se]c2ccccc2c1I	'SE'
Br.CCCCCCCCCCCCn1ccc(=N)cc1	'NoneType' object has no attribute 'get_contributed_electrons'
COc1cc(N=c2ssnc2Cl)cc(OC)c1	'NoneType' object has no attribute 'get_contributed_electrons'
Cl.N=c1ccn(Cc2ccc(F)cc2)cc1	'NoneType' object has no attribute 'get_contributed_electrons'
CC1CCCc2sc3ncn(N)c(=N)c3c21	'NoneType' object has no attribute 'get_contributed_electrons'
CCOC(=O)COc1ccc2c(c1)N=S=N2	This structure cannot be kekulised!
CCc1ccc(C(=O)Cn2ccsc2=N)cc1	'NoneType' object has no attribute 'get_contributed_electrons'
N=c1ccn(Cc2c(Cl)cccc2Cl)cc1	'NoneType' object has no attribute 'get_contributed_electrons'
CCCn1c2c(c(=N)c3c1CCC3)CCC2	'NoneType' object has no attribute 'get_contributed_electrons'
Cn1c(=N)n(CC(=O)O)c2ccccc21	'NoneType' object has no attribute 'get_contributed_electrons'
N=c1ccn(Cc2ccc(Cl)cc2Cl)cc1	'NoneType' object has no attribute 'get_contributed_electrons'
Cn1nc(CC#N)c2c(=N)n(N)cnc21	'NoneType' object has no attribute 'get_contributed_electrons'
Clc1ccc(/N=c2\ssnc2Cl)cc1Cl	'NoneType' object has no attribute 'get_contributed_electrons'
Clc1nss/c1=N\c1ccc2ccccc2c1	'NoneType' object has no attribute 'get_contributed_electrons'
Clc1nss/c1=N\c1cnc2ccccc2c1	'NoneType' object has no attribute 'get_contributed_electrons'
Br.CN(C)c1nc(=NCc2cccs2)ss1	'NoneType' object has no attribute 'get_contributed_electrons'
Clc1nss/c1=N\c1ccc2ncccc2c1	'NoneType' object has no attribute 'get_contributed_electrons'
Cc1c2nc3ccccc3sc-2cc(=O)c1C	aromaticity
COc1ccccc1CNC(=O)Cn1ccsc1=N	'NoneType' object has no attribute 'get_contributed_electrons'
CSc1ccccc1C(=O)/N=c1\sccn1C	'NoneType' object has no attribute 'get_contributed_electrons'
O=C1NS(=O)(=O)c2cccc(Cl)c21	list index out of range
Cn1c(=O)nc2n(CCO)ccnc-2c1=O	aromaticity
O=c1ccc2nc3cc(Br)ccc3sc-2c1	aromaticity
Cc1cc(C)nc(/N=c2/ssnc2Cl)c1	'NoneType' object has no attribute 'get_contributed_electrons'
Cc1cc(=O)n2c(cc3cccccc32)n1	'NoneType' object has no attribute 'kekulise'
O=C1NS(=O)(=O)c2ccc(Cl)cc21	list index out of range
CCc1oc2ccc(OC)c3c2c1C=CC=C3	aromaticity
Cn1[nH]nn/c1=N\N=C\c1ccccc1	'NoneType' object has no attribute 'get_contributed_electrons'
CN(C)c1n/c(=N/Cc2ccncc2)ss1	'NoneType' object has no attribute 'get_contributed_electrons'
CCn1c(=N)sc2nc3ccccc3n2c1=O	'NoneType' object has no attribute 'get_contributed_electrons'
N=c1c2ccccc2nc2oc3ccccc3n12	'NoneType' object has no attribute 'get_contributed_electrons'
CN(C)c1n/c(=N/Cc2cccnc2)ss1	'NoneType' object has no attribute 'get_contributed_electrons'
CN(C)c1n/c(=N/Cc2ccccn2)ss1	'NoneType' object has no attribute 'get_contributed_electrons'
CN(C)c1n/c(=N/Cc2ccccc2)ss1	'NoneType' object has no attribute 'get_contributed_electrons'
CCn1c2cccc(=O)c-2nc2ccccc21	'NoneType' object has no attribute 'kekulise'
N=c1c2ccccc2sc2nc3ccccc3n12	'NoneType' object has no attribute 'get_contributed_electrons'
O=c1c2ccccc2[se]n1-c1cccnc1	'SE'
O=c1[nH]c(=S)[n-]cc1I.[Na+]	'NoneType' object has no attribute 'kekulise'
Nc1cc2nc3c(O)cccc3oc-2cc1=O	aromaticity
C=CCOC1=NS(=O)(=O)c2ccccc21	list index out of range
Cc1n/c(=N\c2ccc(Cl)cc2)sn1C	'NoneType' object has no attribute 'get_contributed_electrons'
CCO.O=C1NS(=O)(=O)c2ccccc21	list index out of range
CCCCNc1c(NCC(=O)O)c(=O)c1=O	'NoneType' object has no attribute 'get_contributed_electrons'
CCCCNc1c(NCCN(C)C)c(=O)c1=O	'NoneType' object has no attribute 'get_contributed_electrons'
O=C(O)c1c[se]c(-c2ccccc2)n1	'SE'
Fc1ccc(/N=c2\ssnc2Cl)c(F)c1	'NoneType' object has no attribute 'get_contributed_electrons'
N#CCN1C(=O)c2ccccc2S1(=O)=O	list index out of range
C#CCN1C(=O)c2ccccc2S1(=O)=O	list index out of range
C=CCN1C(=O)c2ccccc2S1(=O)=O	list index out of range
CC(=O)/N=c1\sc2cc(C)ccc2n1C	'NoneType' object has no attribute 'get_contributed_electrons'
Cn1c(N)cccc1=N.O=C(O)C(=O)O	'NoneType' object has no attribute 'get_contributed_electrons'
Cc1ccc(C(=O)/N=c2/sccn2C)o1	'NoneType' object has no attribute 'get_contributed_electrons'
COCCCn1c(C)cs/c1=N\c1cccnc1	'NoneType' object has no attribute 'get_contributed_electrons'
C=CCn1c(C)cs/c1=N\c1ccccc1C	'NoneType' object has no attribute 'get_contributed_electrons'
N/N=c1\sc2ccccc2n1-c1ccccc1	'NoneType' object has no attribute 'get_contributed_electrons'
CC(C)(C)NCC(O)CON=c1cccccc1	'NoneType' object has no attribute 'get_contributed_electrons'
N=c1sccn1CC(=O)c1ccc(Br)cc1	'NoneType' object has no attribute 'get_contributed_electrons'
Clc1ccccc1Nc1nc2cccnc2[se]1	'SE'
c1ccc(Nc2nc3cccnc3[se]2)cc1	'SE'
Brc1ccccc1Nc1nc2cccnc2[se]1	'SE'
Cc1ccn2c(=O)c3cccn3c(=O)c12	'NoneType' object has no attribute 'kekulise'
COc1ccccc1CNc1c(O)c(=O)c1=O	'NoneType' object has no attribute 'get_contributed_electrons'
Cc1ccc(=N)n(Cc2cccc(F)c2)c1	'NoneType' object has no attribute 'get_contributed_electrons'
Cc1ccc(NC(=O)C2=CN=S=N2)cc1	This structure cannot be kekulised!
O=c1c2ccccc2[se]n1-c1ccncc1	'SE'
Clc1cc(N2CCOCC2)c2cccccc1-2	aromaticity
N=c1sccn1CC(O)c1cc2ccccc2o1	'NoneType' object has no attribute 'get_contributed_electrons'
N=c1c(C(N)=O)cccn1Cc1ccccc1	'NoneType' object has no attribute 'get_contributed_electrons'
O=c1c2ccccc2[se]n1Cc1ccccc1	'SE'
COc1ccc2nc3ccc(=O)cc-3oc2c1	'NoneType' object has no attribute 'kekulise'
Br.CC/C=C(\CSC(=N)N)C(=O)OC	float division by zero
O=C(NCCCCO)c1ccc2n[se]nc2c1	'SE'
COC(=O)c1ccc2ccc(C=O)c-2cc1	aromaticity
CCn1c(=S)n(C)s/c1=N\c1cccnc1	'NoneType' object has no attribute 'get_contributed_electrons'
CN1c2cccnc2Nc2ccccc2S1(=O)=O	list index out of range
